# Supplementary material for: 2-(5-Chloro-1,3-benzothia­zol-2-yl)-4-meth­oxy­phenol
Source: Acta Crystallogr Sect E Struct Rep Online. 2012 Sep 8;68(Pt 10):o2877. doi: 10.1107/S1600536812037804 (PMC3470231; doi:10.1107/S1600536812037804)
Supplement: Supplementary file 2 [file e-68-o2877-Isup2.hkl]

# 
# h,k,l, Fc-squared, Fo-squared, sigma(Fo-squared) and status flag 
# 
data_I
_shelx_title ' a in Pna2(1)' 
_shelx_refln_list_code          4 
_shelx_F_calc_maximum      149.45 
_exptl_crystal_F_000       600.00 
_reflns_d_resolution_high  0.8258 
 
loop_ 
 _symmetry_equiv_pos_as_xyz 
 'x, y, z' 
 '-x, -y, z+1/2' 
 'x+1/2, -y+1/2, z' 
 '-x+1/2, y+1/2, z+1/2' 
 
_cell_length_a     7.4877 
_cell_length_b    27.2166 
_cell_length_c     6.1902 
_cell_angle_alpha  90.000 
_cell_angle_beta   90.000 
_cell_angle_gamma  90.000 
 
_shelx_F_squared_multiplier     1.000 
 
loop_ 
 _refln_index_h 
 _refln_index_k 
 _refln_index_l 
 _refln_F_squared_calc 
 _refln_F_squared_meas 
 _refln_F_squared_sigma 
 _refln_observed_status 
   2   0  -7       24.65       29.81      4.82 o 
   1   1  -7       43.24       39.40      5.09 o 
   2   1  -7        9.37        9.59      3.42 o 
   3   1  -7       36.32       43.35      4.07 o 
   1   2  -7       16.60        9.44      3.34 o 
   2   2  -7       16.54       19.45      3.02 o 
   3   2  -7       20.48       30.01      3.44 o 
   1   3  -7        6.96        5.33      2.91 o 
   2   3  -7       68.26       79.21      4.70 o 
   3   3  -7        3.68        0.17      1.74 o 
   1   4  -7       13.46       12.22      3.51 o 
   2   4  -7       12.46       15.30      2.83 o 
   3   4  -7        3.32        3.11      1.99 o 
   2   5  -7       11.50       12.41      2.63 o 
   2   6  -7        2.32        0.73      2.74 o 
   2   7  -7       72.61       79.38      6.91 o 
   2   8  -7       15.65       13.18      3.92 o 
   0   0  -6      677.12      717.09     18.11 o 
   2   0  -6      149.72      153.13      8.24 o 
   4   0  -6      113.01      133.18      8.45 o 
   1   1  -6      137.39      142.07      5.37 o 
   2   1  -6        1.66        0.81      1.72 o 
   3   1  -6       16.23       14.22      2.57 o 
   4   1  -6       25.21       25.91      3.31 o 
   5   1  -6      103.57      111.82      5.83 o 
   0   2  -6      147.45      148.28     10.83 o 
   1   2  -6      329.41      347.42      8.56 o 
   2   2  -6       30.56       26.92      3.05 o 
   3   2  -6       54.26       54.62      4.03 o 
   4   2  -6       57.13       60.43      5.48 o 
   5   2  -6       76.81       71.75      5.10 o 
   1   3  -6       64.45       59.23      5.69 o 
   2   3  -6       15.89       20.09      2.73 o 
   3   3  -6       31.91       29.85      3.29 o 
   4   3  -6       21.89       25.70      5.01 o 
   5   3  -6        9.99        8.82      2.34 o 
   1   4  -6      131.03      142.57     10.90 o 
   2   4  -6       48.73       48.67      3.63 o 
   3   4  -6        6.19        3.68      1.94 o 
   4   4  -6        6.86        2.86      1.95 o 
   5   4  -6       68.19       72.90      5.64 o 
   1   5  -6       43.43       43.88      4.30 o 
   2   5  -6       26.72       35.37      3.30 o 
   3   5  -6        7.42        7.38      2.15 o 
   4   5  -6        4.68        2.70      1.90 o 
   5   5  -6       37.44       44.87      4.27 o 
   1   6  -6      213.03      215.03      6.62 o 
   2   6  -6       19.08       18.09      2.72 o 
   3   6  -6        3.51        8.76      2.73 o 
   4   6  -6       96.08       91.02      7.27 o 
   5   6  -6       12.92       10.00      2.48 o 
   1   7  -6        4.97        3.66      2.10 o 
   2   7  -6        4.43        8.34      2.17 o 
   3   7  -6       11.13       13.78      2.61 o 
   4   7  -6       16.97       19.99      3.03 o 
   5   7  -6       72.66       80.37      5.10 o 
   1   8  -6      166.78      171.32      8.00 o 
   2   8  -6       22.24       25.09      2.98 o 
   3   8  -6      212.89      206.85     10.73 o 
   4   8  -6       13.45       15.15      2.75 o 
   2   9  -6        8.06        3.20      1.88 o 
   3   9  -6       21.86       17.97      2.94 o 
   4   9  -6       22.35       18.10      2.88 o 
   2  10  -6        4.93        4.69      1.94 o 
   3  10  -6       69.98       67.26      4.47 o 
   4  10  -6        4.84        3.78      1.90 o 
   2  11  -6        9.15       13.46      3.45 o 
   3  11  -6       81.06       84.76      4.81 o 
   4  11  -6        1.57       -0.02      1.43 o 
   2  12  -6      136.40      135.60      7.66 o 
   3  12  -6       63.70       64.60      4.37 o 
   4  12  -6        4.95        3.40      1.74 o 
   2  13  -6       11.16       12.80      3.27 o 
   3  13  -6       18.49       16.07      3.21 o 
   4  13  -6       34.93       30.94      9.35 o 
   3  14  -6       72.10      102.88      7.06 o 
   3  15  -6        2.41        5.61      2.93 o 
   3  16  -6       76.82       89.63      7.04 o 
   2   0  -5      467.16      458.17     13.89 o 
   4   0  -5       53.45       49.80      5.39 o 
   6   0  -5      176.03      171.19     10.02 o 
   0   1  -5      750.17      782.81     12.73 o 
   1   1  -5      188.69      172.39      5.35 o 
   2   1  -5      139.43      136.79      5.08 o 
   3   1  -5      138.05      139.12      5.43 o 
   4   1  -5      141.08      125.26      9.46 o 
   5   1  -5       89.84       88.72      4.89 o 
   6   1  -5       46.96       56.31     10.37 o 
   1   2  -5      545.05      557.64      8.80 o 
   2   2  -5      187.21      174.61      5.77 o 
   3   2  -5        1.54        1.13      1.51 o 
   4   2  -5      282.32      271.32      8.03 o 
   5   2  -5       44.73       43.27      3.87 o 
   6   2  -5       78.71       86.99      9.36 o 
   0   3  -5      714.32      725.36     12.06 o 
   1   3  -5      519.34      511.47      9.65 o 
   2   3  -5      749.30      726.66     13.17 o 
   3   3  -5       13.91       13.00      2.28 o 
   4   3  -5      144.48      136.29      6.10 o 
   5   3  -5        2.14        0.78      1.70 o 
   6   3  -5       41.27       44.45      4.18 o 
   1   4  -5       42.32       42.17      2.27 o 
   2   4  -5       25.83       25.60      2.74 o 
   3   4  -5       30.85       31.51      4.18 o 
   4   4  -5       11.33       13.38      2.54 o 
   5   4  -5      100.87       98.94     10.12 o 
   6   4  -5       26.93       25.16      3.33 o 
   0   5  -5      351.45      337.46      9.82 o 
   1   5  -5      462.99      454.37     12.12 o 
   2   5  -5      334.83      318.36     10.37 o 
   3   5  -5      444.07      424.43      9.96 o 
   4   5  -5       41.74       37.81      4.27 o 
   5   5  -5       77.64       73.50      4.47 o 
   6   5  -5       38.32       43.44      4.16 o 
   1   6  -5      450.91      460.46     20.70 o 
   2   6  -5      177.27      185.28      6.00 o 
   3   6  -5       26.02       24.49      2.87 o 
   4   6  -5      156.20      143.77      5.92 o 
   5   6  -5       53.19       54.89      4.28 o 
   6   6  -5       56.75       59.53      5.32 o 
   0   7  -5       61.24       68.55      4.49 o 
   1   7  -5        5.05        4.32      1.92 o 
   2   7  -5      299.79      283.15      7.61 o 
   3   7  -5      107.23      116.52      9.34 o 
   4   7  -5      115.57      118.55      7.32 o 
   5   7  -5       42.00       41.70      3.90 o 
   6   7  -5        6.62        3.13      2.74 o 
   1   8  -5        6.30        5.08      1.69 o 
   2   8  -5       72.68       71.95      3.96 o 
   3   8  -5       52.69       40.37      7.97 o 
   4   8  -5       40.21       43.46      3.74 o 
   5   8  -5       85.53       85.50      4.87 o 
   6   8  -5       64.40       68.76      4.75 o 
   0   9  -5       62.64       65.79      4.32 o 
   1   9  -5       84.26       93.91      5.46 o 
   2   9  -5      197.19      198.33      6.36 o 
   3   9  -5       48.56       44.30      7.00 o 
   4   9  -5      115.98      120.32      5.62 o 
   5   9  -5        7.05        7.55      2.14 o 
   6   9  -5       44.03       37.68      4.01 o 
   1  10  -5      164.81      161.07      7.17 o 
   2  10  -5       38.98       32.91      2.98 o 
   3  10  -5       48.47       47.96      3.76 o 
   4  10  -5       51.60       49.23      3.98 o 
   5  10  -5        4.55        5.78      1.99 o 
   6  10  -5        9.81        7.92      2.24 o 
   0  11  -5        7.04        4.64      1.90 o 
   1  11  -5      545.91      555.06     14.51 o 
   2  11  -5       18.46       23.87      2.78 o 
   3  11  -5      141.35      144.06     10.44 o 
   4  11  -5       19.48       17.32      3.92 o 
   5  11  -5       52.45       52.75      4.31 o 
   6  11  -5        4.95       11.28      2.53 o 
   1  12  -5       29.91       29.96      3.62 o 
   2  12  -5       37.65       50.04      4.62 o 
   3  12  -5        2.37        1.08      1.60 o 
   4  12  -5       10.88       12.39      2.49 o 
   5  12  -5        2.72        5.74      2.18 o 
   1  13  -5       68.53       71.31      4.92 o 
   2  13  -5        0.31        2.23      2.10 o 
   3  13  -5      131.54      126.74      8.33 o 
   4  13  -5      127.73      129.31      5.88 o 
   5  13  -5       18.48       19.55      2.32 o 
   1  14  -5      123.47      124.49      6.44 o 
   2  14  -5       30.44       20.80      3.57 o 
   3  14  -5       22.66       19.55      2.80 o 
   4  14  -5        4.38        2.53      1.34 o 
   5  14  -5       88.15       93.64      5.90 o 
   1  15  -5       30.43       45.63      4.24 o 
   2  15  -5      176.73      181.12      8.43 o 
   3  15  -5        4.41        5.93      2.55 o 
   4  15  -5      117.59      122.72      6.76 o 
   5  15  -5       32.32       39.89      4.50 o 
   1  16  -5       70.20       68.53      4.97 o 
   2  16  -5        2.04        6.44      2.63 o 
   3  16  -5       12.16       14.79      4.59 o 
   4  16  -5       37.94       39.37      2.92 o 
   5  16  -5       90.03       96.66      4.19 o 
   2  17  -5       17.72       19.80      3.72 o 
   3  17  -5       72.99       81.56      4.11 o 
   4  17  -5        2.70        3.96      1.55 o 
   2  18  -5       42.00       48.54      4.90 o 
   3  18  -5        4.35        4.38      2.29 o 
   4  18  -5        9.91        9.06      1.98 o 
   2  19  -5       76.19       80.04      5.89 o 
   3  19  -5       34.12       37.75      4.84 o 
   4  19  -5       23.36       26.01      2.87 o 
   2  20  -5        8.22       11.81      2.93 o 
   3  20  -5        1.65        3.04      2.05 o 
   2  21  -5       46.48       60.74      5.33 o 
   3  21  -5       12.49       19.18      3.87 o 
   3  22  -5       13.86       17.01      3.51 o 
   0   0  -4      264.81      275.74      8.35 o 
   2   0  -4      881.52      854.34     19.60 o 
   4   0  -4      625.68      637.99     17.42 o 
   6   0  -4      305.84      290.89     12.73 o 
   1   1  -4      277.55      278.49      6.12 o 
   2   1  -4      108.41      111.91      4.67 o 
   3   1  -4      197.86      185.66      9.48 o 
   4   1  -4       81.92       69.02      6.43 o 
   5   1  -4      275.24      257.01      8.00 o 
   6   1  -4      266.66      264.16     11.10 o 
   7   1  -4      109.64      113.16      5.85 o 
   0   2  -4      260.74      250.31      7.99 o 
   1   2  -4      374.81      373.25      5.82 o 
   2   2  -4      191.93      194.91      6.23 o 
   3   2  -4      402.07      372.11      8.48 o 
   4   2  -4      173.49      167.09     11.03 o 
   5   2  -4       24.68       24.15      2.94 o 
   6   2  -4       21.80       20.91      2.98 o 
   7   2  -4       83.18       80.19     11.10 o 
   1   3  -4       88.95       80.30      2.54 o 
   2   3  -4      928.86      961.97     15.05 o 
   3   3  -4       49.65       46.26      3.20 o 
   4   3  -4       38.93       33.33      3.00 o 
   5   3  -4      130.79      119.99      5.30 o 
   6   3  -4       23.34       20.33      3.64 o 
   7   3  -4       39.40       35.15      3.82 o 
   0   4  -4      154.65      143.42      8.40 o 
   1   4  -4      350.13      311.83      5.36 o 
   2   4  -4       71.91       64.16      3.83 o 
   3   4  -4     1385.11     1400.81     20.68 o 
   4   4  -4       70.42       67.70      3.93 o 
   5   4  -4       32.40       30.09      5.36 o 
   6   4  -4        0.14       -1.09      1.42 o 
   7   4  -4       36.06       35.64      4.22 o 
   1   5  -4      104.97      100.77      2.76 o 
   2   5  -4      284.62      263.05      6.70 o 
   3   5  -4      189.94      178.83      5.86 o 
   4   5  -4       41.11       39.88      3.96 o 
   5   5  -4      285.80      257.29      6.16 o 
   6   5  -4       30.73       31.40      2.70 o 
   7   5  -4      156.02      150.09      5.21 o 
   0   6  -4      616.91      604.88     13.29 o 
   1   6  -4       49.34       50.05      2.04 o 
   2   6  -4      461.88      455.40      9.18 o 
   3   6  -4      344.38      326.80      8.07 o 
   4   6  -4       72.57       62.36      4.07 o 
   5   6  -4       29.42       31.36      2.57 o 
   6   6  -4      102.30       99.88      4.12 o 
   7   6  -4       93.83       92.94      5.37 o 
   1   7  -4       91.98       94.46      2.68 o 
   2   7  -4      269.12      264.51      6.74 o 
   3   7  -4       43.51       41.81      3.19 o 
   4   7  -4       32.97       38.49      2.54 o 
   5   7  -4        2.19        3.08      1.81 o 
   6   7  -4      110.04      100.70      4.13 o 
   7   7  -4       51.14       52.62      3.52 o 
   0   8  -4      557.12      599.76     13.42 o 
   1   8  -4      310.98      301.87      5.13 o 
   2   8  -4      265.49      277.42     18.31 o 
   3   8  -4     1048.92      999.92     13.08 o 
   4   8  -4      137.59      137.17      4.28 o 
   5   8  -4       66.45       66.29      3.70 o 
   6   8  -4       61.87       58.46      3.43 o 
   7   8  -4       59.67       57.73      3.61 o 
   1   9  -4      258.14      258.96      4.64 o 
   2   9  -4      208.39      191.02      5.89 o 
   3   9  -4      144.99      150.41      6.96 o 
   4   9  -4       55.97       58.12      2.92 o 
   5   9  -4      122.12      122.09      4.28 o 
   6   9  -4       88.08       87.75      4.73 o 
   7   9  -4       19.13       23.88      2.56 o 
   0  10  -4      397.77      370.77      9.80 o 
   1  10  -4      403.62      387.94      6.88 o 
   2  10  -4      566.16      540.48      9.93 o 
   3  10  -4      588.14      574.18      9.05 o 
   4  10  -4      237.83      226.74      5.62 o 
   5  10  -4       33.73       34.39      2.82 o 
   6  10  -4      114.34      109.76      4.35 o 
   7  10  -4       28.56       32.96      2.95 o 
   1  11  -4       58.63       53.01      2.36 o 
   2  11  -4      116.53      109.26      6.35 o 
   3  11  -4      130.11      127.43      4.22 o 
   4  11  -4      141.29      137.43      5.41 o 
   5  11  -4        5.57        5.99      1.47 o 
   6  11  -4       21.09       19.18      3.51 o 
   7  11  -4        5.05        6.88      1.57 o 
   0  12  -4      253.32      271.29      8.22 o 
   1  12  -4       62.70       70.15      2.75 o 
   2  12  -4      712.10      726.50     15.85 o 
   3  12  -4      574.32      592.43      9.32 o 
   4  12  -4      375.93      373.17      7.40 o 
   5  12  -4       12.45        9.75      1.72 o 
   6  12  -4       83.94       77.50      4.66 o 
   1  13  -4       77.18       65.38      4.39 o 
   2  13  -4      152.04      154.64      4.80 o 
   3  13  -4        6.36        4.95      1.40 o 
   4  13  -4        7.92        6.70      1.56 o 
   5  13  -4       16.12       14.70      1.94 o 
   6  13  -4       22.60       25.22      2.53 o 
   0  14  -4      251.18      261.38      8.22 o 
   1  14  -4      218.77      221.41      5.33 o 
   2  14  -4        8.79        6.21      1.44 o 
   3  14  -4      486.95      495.43      9.91 o 
   4  14  -4        6.16        7.41      1.58 o 
   5  14  -4      112.39      105.75      4.11 o 
   6  14  -4       17.03       16.23      2.76 o 
   1  15  -4       13.31       12.20      2.16 o 
   2  15  -4       69.57       67.44      3.20 o 
   3  15  -4       40.88       37.05      3.52 o 
   4  15  -4       48.11       45.74      2.88 o 
   5  15  -4        8.79       12.47      1.84 o 
   6  15  -4       85.41       90.26      4.36 o 
   1  16  -4      132.91      131.11      5.35 o 
   2  16  -4      108.44       96.48      4.94 o 
   3  16  -4      186.54      180.14      7.55 o 
   4  16  -4      165.49      157.70      6.96 o 
   5  16  -4       42.03       43.95      3.05 o 
   6  16  -4       76.69       95.56      4.16 o 
   1  17  -4       38.04       43.27      3.25 o 
   2  17  -4      151.41      146.58      6.16 o 
   3  17  -4      152.31      139.37      6.66 o 
   4  17  -4       33.42       37.01      3.20 o 
   5  17  -4       11.39       18.67      2.20 o 
   6  17  -4       14.21       16.36      2.18 o 
   2  18  -4      196.88      192.68      7.26 o 
   3  18  -4      226.35      197.82      8.05 o 
   4  18  -4       44.72       44.64      4.49 o 
   5  18  -4       25.95       24.84      3.49 o 
   2  19  -4       51.18       52.43      3.90 o 
   3  19  -4      215.98      222.13      8.62 o 
   4  19  -4        9.74       10.19      1.90 o 
   5  19  -4       32.32       33.91      2.66 o 
   2  20  -4      121.21      106.56      5.50 o 
   3  20  -4      139.94      157.03      7.21 o 
   4  20  -4      126.53      126.74      6.85 o 
   5  20  -4       36.47       37.56      3.24 o 
   3  21  -4       35.05       32.25      3.81 o 
   4  21  -4       60.39       67.05      5.09 o 
   5  21  -4       30.28       33.02      3.13 o 
   3  22  -4        7.06       17.68      3.06 o 
   4  22  -4       52.82       49.61      4.77 o 
   4  23  -4       57.30       55.28      4.73 o 
   2   0  -3      538.57      630.20     15.05 o 
   4   0  -3      172.15      170.51      7.55 o 
   6   0  -3      199.43      195.33      9.50 o 
   8   0  -3      103.55       99.41      7.60 o 
   0   1  -3      312.86      283.22      8.98 o 
   1   1  -3     1589.10     1623.41     16.68 o 
   2   1  -3     1038.28     1038.74     15.28 o 
   3   1  -3      357.06      324.80      7.27 o 
   4   1  -3      337.79      328.21      7.76 o 
   5   1  -3      351.31      335.91      6.63 o 
   6   1  -3      116.32      121.24      4.21 o 
   7   1  -3      157.75      163.72      5.11 o 
   8   1  -3        6.78        7.06      1.65 o 
   1   2  -3      639.16      655.29      7.94 o 
   2   2  -3     2552.79     2715.07     33.46 o 
   3   2  -3       46.01       40.19      2.66 o 
   4   2  -3      105.35      100.68      3.35 o 
   5   2  -3        5.52        3.96      1.29 o 
   6   2  -3        4.28        3.78      1.26 o 
   7   2  -3       70.99       69.16      3.40 o 
   8   2  -3       68.58       71.63      3.73 o 
   0   3  -3      885.28      844.64     11.98 o 
   1   3  -3      485.33      522.55      6.68 o 
   2   3  -3      946.53      966.56     15.98 o 
   3   3  -3      351.88      361.16      6.15 o 
   4   3  -3      704.34      707.57     10.02 o 
   5   3  -3       69.68       66.72      3.07 o 
   6   3  -3       35.05       33.74      2.57 o 
   7   3  -3        2.67        2.78      1.27 o 
   8   3  -3       85.94       80.75      3.86 o 
   1   4  -3     1977.40     2179.19     21.62 o 
   2   4  -3      779.05      800.75     27.47 o 
   3   4  -3      353.32      356.04      9.22 o 
   4   4  -3      129.69      122.51      3.81 o 
   5   4  -3      331.53      301.01      6.35 o 
   6   4  -3       13.30       17.43      1.98 o 
   7   4  -3       63.50       58.93      3.37 o 
   8   4  -3        3.91        3.11      1.34 o 
   0   5  -3       83.82       80.84      3.73 o 
   1   5  -3      850.19      850.92      9.83 o 
   2   5  -3      170.62      173.19      5.55 o 
   3   5  -3      299.10      284.34      6.37 o 
   4   5  -3      133.68      130.00      3.78 o 
   5   5  -3      832.34      791.88     11.56 o 
   6   5  -3      117.05      113.77      4.04 o 
   7   5  -3       55.83       63.24      3.37 o 
   8   5  -3       59.96       59.38      3.64 o 
   1   6  -3      184.64      178.78      3.30 o 
   2   6  -3     1193.43     1300.83     14.55 o 
   3   6  -3       49.86       46.50      2.19 o 
   4   6  -3      288.09      289.83      6.55 o 
   5   6  -3     1337.58     1318.94     16.39 o 
   6   6  -3       16.24       13.71      1.83 o 
   7   6  -3       19.70       22.03      2.34 o 
   8   6  -3       40.94       41.70      3.22 o 
   0   7  -3     1794.67     1843.34     31.87 o 
   1   7  -3      538.25      517.68      5.73 o 
   2   7  -3      354.30      336.95      5.63 o 
   3   7  -3      325.13      313.17      5.71 o 
   4   7  -3      481.34      480.05      7.94 o 
   5   7  -3      118.75      106.18      3.78 o 
   6   7  -3      120.64      111.47      4.06 o 
   7   7  -3       52.60       51.00      3.23 o 
   8   7  -3       12.16       16.19      2.13 o 
   1   8  -3      350.33      334.22      4.53 o 
   2   8  -3      227.81      219.93      6.80 o 
   3   8  -3        7.41        9.59      1.35 o 
   4   8  -3       94.99       98.51      3.38 o 
   5   8  -3      125.42      117.36      6.12 o 
   6   8  -3      115.67      102.48      3.92 o 
   7   8  -3       49.26       49.76      3.25 o 
   8   8  -3       95.04      110.22      5.41 o 
   0   9  -3      589.96      652.69     13.61 o 
   1   9  -3      113.55      113.17      2.26 o 
   2   9  -3      815.36      785.69     10.21 o 
   3   9  -3      372.22      358.40      7.63 o 
   4   9  -3      494.08      472.18      8.01 o 
   5   9  -3      204.88      208.26      5.32 o 
   6   9  -3       72.27       76.52      4.84 o 
   7   9  -3       59.02       57.10      3.39 o 
   1  10  -3      239.48      252.20      4.61 o 
   2  10  -3      732.49      728.46     11.51 o 
   3  10  -3      162.91      148.91      9.20 o 
   4  10  -3      281.45      266.40      5.70 o 
   5  10  -3        0.79        0.80      1.14 o 
   6  10  -3        2.97        4.43      1.40 o 
   7  10  -3       87.31       91.74      4.94 o 
   0  11  -3       58.63       63.03      2.85 o 
   1  11  -3      896.30      843.25     16.46 o 
   2  11  -3      241.59      244.39      5.98 o 
   3  11  -3      133.22      125.82      4.43 o 
   4  11  -3       27.19       30.58      2.82 o 
   5  11  -3      200.27      198.09      5.20 o 
   6  11  -3        7.40        6.39      1.60 o 
   7  11  -3       74.67       76.80      3.69 o 
   1  12  -3      183.77      210.72      6.31 o 
   2  12  -3      170.91      163.00      7.42 o 
   3  12  -3        2.56        4.74      1.42 o 
   4  12  -3     1616.54     1555.03     22.26 o 
   5  12  -3       48.60       49.90      2.94 o 
   6  12  -3      275.14      270.82      6.58 o 
   7  12  -3        0.02        0.27      1.00 o 
   0  13  -3      520.17      534.81     10.64 o 
   1  13  -3       77.84       66.58      3.49 o 
   2  13  -3      108.05      104.27      4.73 o 
   3  13  -3      127.53      121.82     12.32 o 
   4  13  -3      230.87      215.17      6.43 o 
   5  13  -3      108.64      100.31     11.40 o 
   6  13  -3       76.21       72.89      3.82 o 
   7  13  -3       58.21       55.49      3.35 o 
   1  14  -3      394.05      357.69      9.03 o 
   2  14  -3       42.81       41.26      3.30 o 
   3  14  -3      435.79      408.80      9.60 o 
   4  14  -3       26.43       24.33      2.68 o 
   5  14  -3      138.24      141.55      5.52 o 
   6  14  -3       29.47       24.38      2.79 o 
   7  14  -3      145.65      156.73      5.27 o 
   0  15  -3      417.13      405.13      6.03 o 
   1  15  -3      244.11      247.73      7.99 o 
   2  15  -3      324.16      313.82      8.95 o 
   3  15  -3       33.84       34.63      3.49 o 
   4  15  -3      811.33      786.85     18.74 o 
   5  15  -3      116.23      114.77      5.59 o 
   6  15  -3      132.93      126.97      5.23 o 
   7  15  -3        5.75        8.72      2.53 o 
   1  16  -3      247.17      244.50      4.95 o 
   2  16  -3       36.80       36.28      2.22 o 
   3  16  -3      192.48      180.87      7.26 o 
   4  16  -3      229.47      216.29     16.39 o 
   5  16  -3        2.32        3.49      1.53 o 
   6  16  -3        4.34        5.78      1.96 o 
   7  16  -3      121.19      122.20      4.07 o 
   0  17  -3      209.09      189.77      5.54 o 
   1  17  -3      450.00      430.24      7.25 o 
   2  17  -3       37.14       34.61      2.24 o 
   3  17  -3      506.59      517.89      9.81 o 
   4  17  -3       16.95       14.67      2.07 o 
   5  17  -3      150.23      153.14      4.70 o 
   6  17  -3       11.70       12.38      1.88 o 
   1  18  -3       42.69       46.68      3.23 o 
   2  18  -3       86.81       84.27      3.25 o 
   3  18  -3      310.84      309.77      7.07 o 
   4  18  -3       73.02       72.05      3.64 o 
   5  18  -3      209.17      190.07      5.35 o 
   6  18  -3        2.88        4.76      1.41 o 
   1  19  -3      120.83      121.09      5.03 o 
   2  19  -3       94.58       95.91      3.49 o 
   3  19  -3      272.74      267.31      6.46 o 
   4  19  -3      108.55      101.81      4.31 o 
   5  19  -3        7.10       12.22      2.02 o 
   6  19  -3       27.32       27.41      3.15 o 
   1  20  -3       34.89       35.36      3.02 o 
   2  20  -3      242.86      239.57      5.78 o 
   3  20  -3       43.55       40.03      2.77 o 
   4  20  -3       95.46      100.45      4.36 o 
   5  20  -3       72.08       66.98      3.82 o 
   6  20  -3        1.10        0.92      1.19 o 
   1  21  -3       84.49       78.48      4.15 o 
   2  21  -3      116.58      130.47      5.89 o 
   3  21  -3        6.57        9.01      1.73 o 
   4  21  -3      251.59      237.97      6.77 o 
   5  21  -3      117.57      113.41      7.76 o 
   2  22  -3      135.02      127.53      5.97 o 
   3  22  -3        8.87        5.61      2.10 o 
   4  22  -3       52.16       52.23      3.50 o 
   5  22  -3        2.81        2.78      1.50 o 
   2  23  -3       19.45       23.63      3.04 o 
   3  23  -3        2.99        4.67      2.14 o 
   4  23  -3       42.13       40.18      3.25 o 
   5  23  -3      106.39      111.79      6.28 o 
   2  24  -3        3.63        5.99      1.95 o 
   3  24  -3       78.28       69.64      4.92 o 
   4  24  -3      210.68      190.03      8.52 o 
   5  24  -3       27.37       34.13      3.30 o 
   3  25  -3      133.88      141.79      6.96 o 
   4  25  -3      188.44      189.86      8.71 o 
   3  26  -3        9.47       11.92      2.74 o 
   4  26  -3       11.68       12.37      3.12 o 
   0   0  -2     8573.24     8990.63    136.31 o 
   2   0  -2      475.94      475.18     11.21 o 
   4   0  -2      700.95      692.46     11.22 o 
   6   0  -2     2008.63     2068.53     27.82 o 
   8   0  -2       45.46       51.59      3.90 o 
   1   1  -2     1816.42     1817.28     22.71 o 
   2   1  -2      227.17      262.96      4.23 o 
   3   1  -2      825.19      886.22      9.11 o 
   4   1  -2      102.85      114.82      2.72 o 
   5   1  -2      138.73      132.24      4.84 o 
   6   1  -2      625.19      607.26      8.28 o 
   7   1  -2      146.56      145.60      3.89 o 
   8   1  -2       48.37       51.71      2.74 o 
   0   2  -2     4526.39     4727.43     53.86 o 
   1   2  -2       56.93       53.31      1.41 o 
   2   2  -2      414.86      407.23      5.64 o 
   3   2  -2     3245.96     3490.34     33.25 o 
   4   2  -2      188.11      189.10      4.49 o 
   5   2  -2       77.36       73.40      2.40 o 
   6   2  -2       82.13       77.71      2.82 o 
   7   2  -2       73.18       80.12      2.95 o 
   8   2  -2        2.54        2.91      1.12 o 
   1   3  -2     1027.37     1103.44      9.70 o 
   2   3  -2      726.52      769.73     10.95 o 
   3   3  -2        4.06        6.09      1.12 o 
   4   3  -2      256.36      231.69      5.70 o 
   5   3  -2       28.14       30.14      1.74 o 
   6   3  -2      336.62      334.15      5.68 o 
   7   3  -2        4.32        4.17      1.18 o 
   8   3  -2       45.18       48.18      3.14 o 
   0   4  -2      830.41      828.79     11.04 o 
   1   4  -2     1167.69     1115.88      9.91 o 
   2   4  -2     1130.47     1227.70     17.89 o 
   3   4  -2     5956.57     6183.51     56.93 o 
   4   4  -2      170.21      153.92      3.77 o 
   5   4  -2       93.51       86.35      3.06 o 
   6   4  -2      243.42      233.89      5.57 o 
   7   4  -2       31.62       30.85      2.49 o 
   8   4  -2       19.34       22.84      2.37 o 
   1   5  -2      504.00      536.74      6.14 o 
   2   5  -2      719.79      725.17     10.78 o 
   3   5  -2      256.73      259.03      4.80 o 
   4   5  -2       68.53       66.97      2.71 o 
   5   5  -2      315.83      313.94      9.38 o 
   6   5  -2       71.38       69.61      3.06 o 
   7   5  -2      110.88      104.83      4.00 o 
   8   5  -2       78.64       80.08      3.79 o 
   0   6  -2     1334.87     1330.96     21.15 o 
   1   6  -2      159.70      170.29      2.69 o 
   2   6  -2      861.84      826.19     11.75 o 
   3   6  -2      472.38      419.07      7.72 o 
   4   6  -2      780.93      781.39     12.58 o 
   5   6  -2      127.29      131.30      3.83 o 
   6   6  -2       69.75       72.66      3.69 o 
   7   6  -2      158.98      159.53      4.84 o 
   8   6  -2       25.02       31.84      2.72 o 
   1   7  -2      725.87      718.86     10.07 o 
   2   7  -2      861.09      893.95     12.61 o 
   3   7  -2      246.41      236.51      8.30 o 
   4   7  -2       74.33       77.12      3.33 o 
   5   7  -2      370.25      360.28     11.80 o 
   6   7  -2      251.46      250.91      5.81 o 
   7   7  -2       50.49       48.64      2.98 o 
   8   7  -2      102.40      102.45      4.18 o 
   0   8  -2     4789.70     4941.64     73.88 o 
   1   8  -2     2023.75     2093.30     25.30 o 
   2   8  -2       18.57       19.94      1.65 o 
   3   8  -2      120.46      110.75      5.01 o 
   4   8  -2       60.00       46.87      4.53 o 
   5   8  -2      212.94      209.42      5.02 o 
   6   8  -2      481.90      461.27      8.33 o 
   7   8  -2      173.68      172.41      5.52 o 
   8   8  -2        7.38       11.15      1.84 o 
   1   9  -2      332.40      311.10      7.30 o 
   2   9  -2     1081.42     1119.77     15.13 o 
   3   9  -2      498.78      524.82     10.62 o 
   4   9  -2      121.66      119.57      4.18 o 
   5   9  -2      672.42      702.22     12.30 o 
   6   9  -2       37.91       42.68      2.69 o 
   7   9  -2       10.10        8.95      1.63 o 
   8   9  -2      139.61      153.76      5.71 o 
   0  10  -2     2891.20     3151.66     47.45 o 
   1  10  -2     1186.56     1232.83     14.61 o 
   2  10  -2      831.23      852.77     12.49 o 
   3  10  -2      517.03      515.42      9.03 o 
   4  10  -2     1090.10     1072.23     16.04 o 
   5  10  -2       79.22       77.16      3.81 o 
   6  10  -2       49.70       47.01      2.83 o 
   7  10  -2        6.51        5.04      1.39 o 
   8  10  -2       41.01       46.96      3.27 o 
   1  11  -2        1.13        0.74      0.42 o 
   2  11  -2     1578.92     1676.51     22.47 o 
   3  11  -2       54.30       51.91      2.75 o 
   4  11  -2      616.92      574.00     10.55 o 
   5  11  -2      433.26      423.21      9.03 o 
   6  11  -2      170.64      170.42      5.88 o 
   7  11  -2        7.34        6.41      1.47 o 
   8  11  -2       49.15       52.34      2.96 o 
   0  12  -2     1318.82     1422.27     16.49 o 
   1  12  -2      340.42      325.43      4.79 o 
   2  12  -2     2200.80     2209.03     36.92 o 
   3  12  -2      597.81      586.54     10.18 o 
   4  12  -2     1019.37     1005.30     15.57 o 
   5  12  -2       56.13       47.95      3.14 o 
   6  12  -2       53.75       47.86      3.72 o 
   7  12  -2       44.64       49.82      3.16 o 
   8  12  -2       15.22       24.49      2.23 o 
   1  13  -2      199.26      203.43      3.01 o 
   2  13  -2     1202.84     1168.75     21.66 o 
   3  13  -2      144.98      148.91      4.68 o 
   4  13  -2      301.06      290.19      7.19 o 
   5  13  -2       66.16       65.49     10.47 o 
   6  13  -2       47.45       45.00      3.48 o 
   7  13  -2       10.87       12.09      1.63 o 
   0  14  -2      244.25      252.00      4.20 o 
   1  14  -2      946.43      963.01     16.84 o 
   2  14  -2      366.47      365.42      6.78 o 
   3  14  -2      490.32      486.79      7.48 o 
   4  14  -2       30.85       28.26      2.57 o 
   5  14  -2       70.23       61.50      2.92 o 
   6  14  -2        1.61        1.25      1.10 o 
   7  14  -2       85.42       89.91      3.83 o 
   1  15  -2       64.11       65.90      1.69 o 
   2  15  -2      145.30      140.69      3.92 o 
   3  15  -2       29.69       29.76      2.28 o 
   4  15  -2       21.57       17.93      1.78 o 
   5  15  -2      172.10      164.68      6.26 o 
   6  15  -2       89.68       78.40      3.69 o 
   7  15  -2        4.98        6.85      1.80 o 
   0  16  -2       52.47       44.94      2.11 o 
   1  16  -2      725.05      743.19      9.37 o 
   2  16  -2      564.10      562.88      9.32 o 
   3  16  -2       28.07       27.61      2.26 o 
   4  16  -2       52.27       49.83      2.53 o 
   5  16  -2       90.11       86.95      4.93 o 
   6  16  -2       79.86       87.03      6.88 o 
   7  16  -2       65.56       62.89      3.33 o 
   1  17  -2       36.57       33.66      1.38 o 
   2  17  -2      185.71      174.42      4.62 o 
   3  17  -2     1065.97     1002.02     14.97 o 
   4  17  -2       15.06       14.68      2.03 o 
   5  17  -2      303.43      305.22      6.57 o 
   6  17  -2       31.20       30.71      2.58 o 
   7  17  -2       75.02       75.66      3.64 o 
   0  18  -2       68.54       58.00      2.19 o 
   1  18  -2      282.23      281.79      4.19 o 
   2  18  -2      226.40      231.71      5.43 o 
   3  18  -2     1848.55     1786.68     25.84 o 
   4  18  -2      140.07      136.90      4.87 o 
   5  18  -2       45.40       45.88      3.41 o 
   6  18  -2       30.39       26.97      2.51 o 
   7  18  -2       11.16       12.42      1.97 o 
   1  19  -2      203.60      201.01      7.44 o 
   2  19  -2       34.46       30.58      2.21 o 
   3  19  -2      120.02      117.54      4.41 o 
   4  19  -2       62.36       66.79      3.55 o 
   5  19  -2      131.63      129.58      5.15 o 
   6  19  -2       49.92       49.91      4.08 o 
   7  19  -2        0.56       -0.78      1.69 o 
   0  20  -2       86.36       84.43      3.79 o 
   1  20  -2      324.51      334.26      6.39 o 
   2  20  -2       14.72       12.08      1.65 o 
   3  20  -2      418.73      410.69      8.53 o 
   4  20  -2      328.65      325.27      7.94 o 
   5  20  -2       54.78       55.31      8.77 o 
   6  20  -2       27.50       34.55      3.41 o 
   1  21  -2      194.39      196.17      6.68 o 
   2  21  -2      209.33      195.59      5.24 o 
   3  21  -2       27.56       29.92      3.18 o 
   4  21  -2        4.66        2.84      1.48 o 
   5  21  -2      113.61      112.84      6.43 o 
   6  21  -2       76.88       78.24      4.42 o 
   0  22  -2     1060.45     1062.79     19.80 o 
   1  22  -2       88.35       96.44      4.69 o 
   2  22  -2       63.78       59.70      3.09 o 
   3  22  -2      269.61      266.75      7.26 o 
   4  22  -2       62.40       60.02      7.54 o 
   5  22  -2       42.98       44.88      6.31 o 
   6  22  -2       71.41       83.02      4.55 o 
   1  23  -2       24.42       25.25      2.78 o 
   2  23  -2       44.13       40.05      2.91 o 
   3  23  -2       29.13       26.38      3.80 o 
   4  23  -2      220.17      202.59     10.99 o 
   5  23  -2       85.54       92.14      4.65 o 
   6  23  -2       22.03       23.57      2.98 o 
   1  24  -2        8.45        8.73      1.99 o 
   2  24  -2        3.33        5.18      1.86 o 
   3  24  -2       95.83       92.44      4.15 o 
   4  24  -2       31.21       38.08      3.29 o 
   5  24  -2        7.14        5.45      1.80 o 
   1  25  -2       22.61       21.66      2.78 o 
   2  25  -2        1.73        2.31      1.67 o 
   3  25  -2       59.98       55.70      3.91 o 
   4  25  -2        5.39       11.81      2.36 o 
   5  25  -2       35.41       44.84      3.76 o 
   2  26  -2        6.33        6.59      2.16 o 
   3  26  -2      349.52      352.64     11.79 o 
   4  26  -2       48.16       42.22      4.22 o 
   5  26  -2       47.76       48.75      3.95 o 
   2  27  -2       14.16       12.37      2.74 o 
   3  27  -2        5.67        6.55      2.38 o 
   4  27  -2       15.91       19.54      3.60 o 
   3  28  -2       36.53       38.27      4.39 o 
   4  28  -2       36.83       38.35      4.64 o 
   3  29  -2       27.46       32.21      4.13 o 
   2   0  -1     2443.03     2465.07     28.21 o 
   4   0  -1     1126.53     1219.24     20.03 o 
   6   0  -1      142.54      151.59      4.92 o 
   8   0  -1      191.69      197.20      8.31 o 
   0   1  -1     4435.66     4567.40     51.74 o 
   1   1  -1     2998.97     3085.93     28.11 o 
   2   1  -1     1686.57     1673.48     14.28 o 
   3   1  -1     1087.75     1160.70     10.69 o 
   4   1  -1      502.26      502.46      6.08 o 
   5   1  -1      315.58      291.89      4.58 o 
   6   1  -1       60.51       55.76      2.13 o 
   7   1  -1      224.82      223.71      4.63 o 
   8   1  -1      196.20      209.29      4.73 o 
   1   2  -1     1602.23     1629.00     15.26 o 
   2   2  -1     1747.10     1774.84     18.79 o 
   3   2  -1      436.09      441.67      8.12 o 
   4   2  -1      744.31      771.81      8.17 o 
   5   2  -1      643.52      631.97      7.53 o 
   6   2  -1       51.54       51.21      2.65 o 
   7   2  -1      440.78      465.19      6.96 o 
   8   2  -1      105.44      110.78      4.16 o 
   0   3  -1     4412.60     4473.35     67.87 o 
   1   3  -1     3079.78     3276.55     34.07 o 
   2   3  -1     2132.81     2114.15     24.59 o 
   3   3  -1     1148.04     1159.44     12.92 o 
   4   3  -1     1357.66     1319.31     12.55 o 
   5   3  -1       58.03       63.34      2.13 o 
   6   3  -1        4.09        4.35      0.97 o 
   7   3  -1      361.67      358.27      6.01 o 
   8   3  -1       38.81       39.51      2.36 o 
   1   4  -1     6673.61     6932.14     75.47 o 
   2   4  -1     1174.24     1233.50     17.62 o 
   3   4  -1      142.23      149.12      4.39 o 
   4   4  -1      572.46      576.46      7.58 o 
   5   4  -1     1413.78     1407.03     13.63 o 
   6   4  -1      218.56      215.98      4.21 o 
   7   4  -1      102.16      100.94      3.15 o 
   8   4  -1       44.42       47.13      2.49 o 
   0   5  -1     1239.48     1203.10     18.77 o 
   1   5  -1     8281.17     8334.93     90.15 o 
   2   5  -1      282.59      279.92      8.94 o 
   3   5  -1      101.08      102.88      3.62 o 
   4   5  -1     1507.53     1554.90     20.23 o 
   5   5  -1      627.77      656.48      8.89 o 
   6   5  -1      132.67      128.56      3.24 o 
   7   5  -1      476.78      472.74      7.12 o 
   8   5  -1      102.65      105.96      3.40 o 
   1   6  -1    13313.82    13336.39    145.97 o 
   2   6  -1      293.98      285.35      2.97 o 
   3   6  -1      802.02      882.32     13.22 o 
   4   6  -1       21.45       24.13      1.94 o 
   5   6  -1      282.85      259.36      6.27 o 
   6   6  -1       61.47       57.06      2.66 o 
   7   6  -1      193.16      193.31      5.19 o 
   8   6  -1       61.52       63.26      3.19 o 
   0   7  -1      963.61      949.60     11.20 o 
   1   7  -1    10739.23    10969.47    114.80 o 
   2   7  -1      252.55      239.41      2.54 o 
   3   7  -1      575.94      595.93      9.37 o 
   4   7  -1      806.38      845.07     25.12 o 
   5   7  -1      410.95      389.88      8.06 o 
   6   7  -1       99.11      100.53      4.17 o 
   7   7  -1      266.32      275.33      6.24 o 
   8   7  -1       22.98       28.02      2.55 o 
   1   8  -1     2009.18     2081.68     22.97 o 
   2   8  -1      552.93      558.26      6.18 o 
   3   8  -1      185.83      191.15      3.09 o 
   4   8  -1      130.29      131.09      4.06 o 
   5   8  -1      121.99      125.10      4.34 o 
   6   8  -1       77.28       75.16      4.26 o 
   7   8  -1      269.19      270.73      8.20 o 
   8   8  -1       91.79       92.63      3.40 o 
   0   9  -1      392.37      382.05      5.08 o 
   1   9  -1      146.34      150.72      2.24 o 
   2   9  -1     3097.16     3259.63     39.88 o 
   3   9  -1      507.33      497.98     10.09 o 
   4   9  -1      611.58      585.78      7.40 o 
   5   9  -1       79.10       72.21      2.34 o 
   6   9  -1      103.43       88.22      5.86 o 
   7   9  -1       28.43       30.08      2.17 o 
   8   9  -1      168.37      161.68      4.45 o 
   1  10  -1      348.26      340.91      3.41 o 
   2  10  -1      881.70      891.13      8.29 o 
   3  10  -1       47.69       46.06      1.53 o 
   4  10  -1     1393.75     1406.94     14.84 o 
   5  10  -1       95.53       99.45      2.75 o 
   6  10  -1      184.02      177.73      5.66 o 
   7  10  -1       14.72       18.25      2.05 o 
   8  10  -1       25.28       28.40      2.27 o 
   0  11  -1      702.93      733.32      9.28 o 
   1  11  -1       55.67       59.31      1.83 o 
   2  11  -1     1557.39     1560.99     15.07 o 
   3  11  -1     1272.30     1229.14     11.25 o 
   4  11  -1       92.38       89.85      2.21 o 
   5  11  -1      333.40      311.83      8.24 o 
   6  11  -1        9.33        9.68      1.53 o 
   7  11  -1       13.22       11.72      1.71 o 
   8  11  -1       51.97       51.00      2.87 o 
   1  12  -1       51.78       58.05      1.23 o 
   2  12  -1     2630.58     2730.22     25.38 o 
   3  12  -1       75.70       78.19      3.01 o 
   4  12  -1      295.01      277.54      4.06 o 
   5  12  -1      141.63      128.56      3.84 o 
   6  12  -1       95.92       88.58      3.42 o 
   7  12  -1       12.07        9.82      1.71 o 
   8  12  -1       17.10       20.87      2.30 o 
   0  13  -1     2208.86     2271.58     25.63 o 
   1  13  -1      622.27      610.14      5.84 o 
   2  13  -1     3771.13     3950.46     36.10 o 
   3  13  -1      560.59      548.85      6.11 o 
   4  13  -1       72.41       73.79      2.50 o 
   5  13  -1      614.92      596.55      9.26 o 
   6  13  -1      207.39      197.54      5.15 o 
   7  13  -1       21.31       21.88      2.43 o 
   8  13  -1       72.04       66.59      4.17 o 
   1  14  -1     1910.39     1924.51     15.68 o 
   2  14  -1      660.60      698.77      8.03 o 
   3  14  -1       35.63       36.15      1.56 o 
   4  14  -1      209.69      219.69      4.82 o 
   5  14  -1      254.78      241.73      5.44 o 
   6  14  -1        8.12        7.56      1.51 o 
   7  14  -1      128.73      122.03      4.36 o 
   8  14  -1       22.57       23.31      3.01 o 
   0  15  -1     3868.31     3826.42     42.25 o 
   1  15  -1       76.82       85.00      1.82 o 
   2  15  -1      333.29      330.61      5.50 o 
   3  15  -1      231.22      224.21      3.80 o 
   4  15  -1      213.62      217.61      4.93 o 
   5  15  -1       13.41       12.08      1.68 o 
   6  15  -1      246.44      249.28      5.99 o 
   7  15  -1       24.50       23.86      2.43 o 
   1  16  -1     1061.94     1068.93      9.65 o 
   2  16  -1        3.50        3.93      0.55 o 
   3  16  -1      111.43      101.62      2.50 o 
   4  16  -1       24.39       21.90      2.32 o 
   5  16  -1      179.44      175.85      5.61 o 
   6  16  -1       93.14       87.25      3.62 o 
   7  16  -1       49.77       59.60      3.29 o 
   0  17  -1      100.31       86.26      2.80 o 
   1  17  -1     1242.74     1240.32     11.00 o 
   2  17  -1       40.47       39.87      1.29 o 
   3  17  -1      766.61      730.06     11.99 o 
   4  17  -1      122.94      128.13      6.21 o 
   5  17  -1      187.08      182.37     11.92 o 
   6  17  -1       11.40       13.93      1.99 o 
   7  17  -1       20.58       21.02      2.35 o 
   1  18  -1       61.82       66.84      1.78 o 
   2  18  -1      244.07      243.11      3.36 o 
   3  18  -1      271.86      263.88      9.00 o 
   4  18  -1      488.15      474.81     21.05 o 
   5  18  -1       34.41       25.79      2.84 o 
   6  18  -1      151.83      151.04      6.83 o 
   7  18  -1        2.46        1.31      2.02 o 
   0  19  -1      140.12      126.90      3.59 o 
   1  19  -1      169.89      162.26      3.72 o 
   2  19  -1      343.53      347.51      7.29 o 
   3  19  -1      208.54      199.35      5.66 o 
   4  19  -1      433.14      429.21      9.32 o 
   5  19  -1       31.14       26.08      2.86 o 
   6  19  -1        6.20        6.37      2.05 o 
   7  19  -1       28.31       30.32      3.37 o 
   1  20  -1       73.12       67.19      1.90 o 
   2  20  -1      131.42      118.38      4.15 o 
   3  20  -1       10.61       10.83      1.91 o 
   4  20  -1      238.90      233.87     10.58 o 
   5  20  -1       16.23       20.65      3.22 o 
   6  20  -1       29.22       31.23      3.30 o 
   7  20  -1       20.73       23.32      3.06 o 
   0  21  -1      316.75      306.03      6.08 o 
   1  21  -1      218.54      212.45      3.41 o 
   2  21  -1      743.37      750.79     12.17 o 
   3  21  -1       19.34       19.35      2.26 o 
   4  21  -1      123.63      130.17      5.02 o 
   5  21  -1        6.68       11.08      2.17 o 
   6  21  -1       68.37       75.54      4.40 o 
   1  22  -1        5.83        5.29      1.00 o 
   2  22  -1      240.38      237.18      6.11 o 
   3  22  -1       24.11       23.35      2.52 o 
   4  22  -1       18.78       18.30      3.35 o 
   5  22  -1       26.18       26.37      2.97 o 
   6  22  -1       32.54       39.65      3.74 o 
   0  23  -1      567.47      552.14      9.24 o 
   1  23  -1      173.73      169.15      3.74 o 
   2  23  -1      381.54      361.31      7.84 o 
   3  23  -1        4.00        3.53      1.80 o 
   4  23  -1       41.76       44.29      3.41 o 
   5  23  -1       51.82       48.32      3.80 o 
   6  23  -1       50.79       57.49      6.32 o 
   1  24  -1      108.60      106.01      4.01 o 
   2  24  -1      292.74      302.49      7.19 o 
   3  24  -1       14.26       11.58      2.08 o 
   4  24  -1       70.66       69.35      4.00 o 
   5  24  -1       48.85       51.05      3.93 o 
   6  24  -1       16.34       21.21      3.07 o 
   0  25  -1       57.32       52.86      3.64 o 
   1  25  -1       41.59       42.48      4.39 o 
   2  25  -1      249.83      258.74      9.41 o 
   3  25  -1       19.45       18.37      2.46 o 
   4  25  -1      204.98      215.54     18.99 o 
   5  25  -1        0.58       -0.65      1.29 o 
   1  26  -1        3.72        2.12      1.58 o 
   2  26  -1       37.78       39.42      3.00 o 
   3  26  -1        0.28       -1.14      3.05 o 
   4  26  -1       17.09       15.66      2.51 o 
   5  26  -1       80.74       92.95      4.89 o 
   1  27  -1      217.21      224.44      8.24 o 
   2  27  -1       29.04       33.67      3.94 o 
   3  27  -1       18.89       17.55      2.58 o 
   4  27  -1       76.74       82.58      4.55 o 
   5  27  -1       27.37       34.23      3.53 o 
   1  28  -1       10.86       15.77      2.78 o 
   2  28  -1       44.44       45.16      4.43 o 
   3  28  -1        6.47        7.62      2.70 o 
   4  28  -1        8.78        8.22      6.08 o 
   2  29  -1       15.65       15.54      3.10 o 
   3  29  -1       27.23       27.31      4.04 o 
   4  29  -1       11.08        8.23      2.14 o 
   2  30  -1       10.65       10.47      2.70 o 
   3  30  -1       21.46       22.64      3.83 o 
   2  31  -1       97.49      111.61      6.57 o 
   2   0   0      343.11      347.84      7.00 o 
   4   0   0      147.02      162.94      3.94 o 
   6   0   0     1823.12     1814.51     23.91 o 
   8   0   0       12.66       10.16      1.89 o 
   1   1   0        0.49        1.94      0.89 o 
   2   1   0      218.20      219.24      2.94 o 
   3   1   0       69.78       62.52      1.69 o 
   4   1   0      422.81      432.93     12.83 o 
   5   1   0      123.28      111.88      2.51 o 
   6   1   0       10.66       10.11      1.23 o 
   7   1   0      118.31      112.35      3.05 o 
   8   1   0       30.20       33.79      2.33 o 
   9   1   0       75.78       88.53      3.23 o 
   0   2   0      421.52      418.23      7.79 o 
   1   2   0       45.99       42.82      0.94 o 
   2   2   0      420.21      436.49      4.91 o 
   3   2   0     2585.85     2592.97     24.02 o 
   4   2   0       94.46      113.26      3.77 o 
   5   2   0      510.93      537.54      6.45 o 
   6   2   0      934.17      934.20     10.14 o 
   7   2   0       76.07       81.39      3.41 o 
   8   2   0        0.72        0.28      0.69 o 
   9   2   0       22.13       25.18      2.07 o 
   1   3   0      946.92      981.53      7.27 o 
   2   3   0      577.86      582.62      6.22 o 
   3   3   0      705.87      789.23      8.54 o 
   4   3   0     1473.58     1587.31     16.06 o 
   5   3   0      229.73      218.13      4.24 o 
   6   3   0      602.28      595.84     11.74 o 
   7   3   0        2.43        4.14      0.85 o 
   8   3   0        2.62        1.60      0.81 o 
   9   3   0       30.20       32.52      2.07 o 
   0   4   0     7263.67     7131.63     79.72 o 
   1   4   0     1481.17     1575.05     11.32 o 
   2   4   0      276.00      289.69      5.65 o 
   3   4   0     4836.98     4961.76     44.30 o 
   4   4   0      189.15      180.39      3.37 o 
   5   4   0        6.35        7.30      1.04 o 
   6   4   0       61.44       64.53      2.51 o 
   7   4   0       22.01       26.26      1.59 o 
   8   4   0       11.68       12.81      1.34 o 
   9   4   0       67.28       79.71      3.62 o 
   1   5   0      832.05      937.96      9.04 o 
   2   5   0     1342.00     1340.70     11.31 o 
   3   5   0      709.47      756.46      8.32 o 
   4   5   0      897.14      912.44     10.18 o 
   5   5   0      492.07      513.66      7.13 o 
   6   5   0      587.83      566.03      7.21 o 
   7   5   0       27.16       25.63      1.58 o 
   8   5   0        2.39        1.92      0.96 o 
   0   6   0      144.88      128.23      5.91 o 
   1   6   0    20254.08    20350.49    190.54 o 
   2   6   0     1514.74     1513.84     12.68 o 
   3   6   0      441.36      567.73      5.94 o 
   4   6   0      339.28      326.26      4.37 o 
   5   6   0       18.59       18.39      1.27 o 
   6   6   0      676.46      667.77      8.09 o 
   7   6   0        4.71        4.90      0.97 o 
   8   6   0       17.98       19.76      1.80 o 
   1   7   0     2862.36     3195.46     24.80 o 
   2   7   0       17.29       19.08      0.76 o 
   3   7   0      644.90      714.61      7.13 o 
   4   7   0       65.17       67.18      2.26 o 
   5   7   0        6.41        6.39      0.90 o 
   6   7   0      159.87      156.92      3.47 o 
   7   7   0       72.87       77.17      2.65 o 
   8   7   0        0.57       -0.17      0.99 o 
   0   8   0    22334.17    20835.90    594.77 o 
   1   8   0     7371.89     7613.31     68.61 o 
   2   8   0      476.51      475.21      4.43 o 
   3   8   0      177.71      202.67      3.02 o 
   4   8   0       47.17       45.28      1.96 o 
   5   8   0      741.57      747.67      9.18 o 
   6   8   0      801.64      790.36      9.16 o 
   7   8   0      443.51      442.28     12.26 o 
   8   8   0        0.47        0.72      1.06 o 
   1   9   0     3351.10     3430.98     26.73 o 
   2   9   0      590.61      591.98      6.72 o 
   3   9   0      742.95      906.82      9.21 o 
   4   9   0      294.78      308.79      4.33 o 
   5   9   0      406.21      393.37      5.43 o 
   6   9   0       47.24       41.30      1.98 o 
   7   9   0        3.27        5.89      1.18 o 
   8   9   0      285.20      294.67      7.03 o 
   0  10   0       14.05       13.98      1.16 o 
   1  10   0       39.01       30.45      1.15 o 
   2  10   0      939.05      955.15      8.75 o 
   3  10   0        1.07        1.63      0.60 o 
   4  10   0     1059.15     1078.92     10.59 o 
   5  10   0      260.35      242.04      4.12 o 
   6  10   0       13.39       15.83      1.40 o 
   7  10   0       27.82       30.17      2.40 o 
   8  10   0       54.59       62.17      4.11 o 
   1  11   0      856.47      876.09      8.06 o 
   2  11   0      103.86      111.84      2.13 o 
   3  11   0      136.11      144.95      3.13 o 
   4  11   0      196.06      178.47      3.26 o 
   5  11   0     1493.92     1530.20     14.62 o 
   6  11   0      102.53       86.26      4.53 o 
   7  11   0      140.56      130.61      5.41 o 
   8  11   0        0.02        1.10      1.29 o 
   0  12   0      181.78      189.68      3.97 o 
   1  12   0      401.98      383.68      4.42 o 
   2  12   0       67.71      104.41      2.13 o 
   3  12   0      224.57      207.30      3.26 o 
   4  12   0      369.50      350.84      4.89 o 
   5  12   0       48.64       51.14      2.10 o 
   6  12   0      261.99      238.77      4.44 o 
   7  12   0      147.03      152.22     10.53 o 
   8  12   0       95.30       89.47      7.14 o 
   1  13   0       75.06       73.98      1.80 o 
   2  13   0     2226.84     2191.57     18.69 o 
   3  13   0       34.62       36.07      1.47 o 
   4  13   0      114.28      106.57      2.60 o 
   5  13   0      886.77      898.60      9.88 o 
   6  13   0       11.80       11.60      1.64 o 
   7  13   0        8.81        9.54      2.08 o 
   8  13   0      205.29      240.96     10.83 o 
   0  14   0      464.79      478.16     16.62 o 
   1  14   0      968.63      949.84      8.99 o 
   2  14   0       49.56       51.19      1.66 o 
   3  14   0      153.90      166.93      3.01 o 
   4  14   0      111.18      111.13      3.09 o 
   5  14   0      328.36      319.86      6.00 o 
   6  14   0      128.75      119.87      3.95 o 
   7  14   0      129.38      144.30      5.88 o 
   8  14   0        3.23        5.60      1.79 o 
   1  15   0       58.55       56.50      2.93 o 
   2  15   0        1.42        0.12      0.54 o 
   3  15   0       32.03       28.63      2.35 o 
   4  15   0        3.38        3.81      1.01 o 
   5  15   0      112.42      115.46      3.47 o 
   6  15   0        5.04        4.57      1.28 o 
   7  15   0        9.83       11.43      2.94 o 
   8  15   0       61.33       73.37     11.03 o 
   0  16   0      114.32      119.25      3.64 o 
   1  16   0     1302.24     1310.38     12.12 o 
   2  16   0        3.61        1.49      0.67 o 
   3  16   0      214.95      228.93      3.72 o 
   4  16   0      159.64      147.30      3.72 o 
   5  16   0      299.85      297.86      7.82 o 
   6  16   0       24.34       18.51      4.62 o 
   7  16   0      180.89      188.08     13.07 o 
   1  17   0      446.22      426.99      5.29 o 
   2  17   0      162.04      146.39      2.87 o 
   3  17   0      334.91      329.18      5.22 o 
   4  17   0        0.43        2.03      1.16 o 
   5  17   0      313.48      290.25      7.97 o 
   6  17   0      107.07       96.95      4.74 o 
   7  17   0        1.00       -0.37      1.09 o 
   0  18   0       89.85       96.80      3.41 o 
   1  18   0      532.06      564.44      6.48 o 
   2  18   0      206.90      191.03      3.81 o 
   3  18   0      345.20      366.37      5.10 o 
   4  18   0      349.51      346.12      6.13 o 
   5  18   0      122.42      128.37      6.74 o 
   6  18   0        3.14        3.99      2.77 o 
   7  18   0        0.27        0.52      1.17 o 
   1  19   0       72.57       70.37      2.17 o 
   2  19   0       49.24       52.39      2.30 o 
   3  19   0       38.09       39.72      1.84 o 
   4  19   0        1.99        4.49      1.48 o 
   5  19   0      223.95      213.33      6.80 o 
   6  19   0      188.73      169.15      6.35 o 
   7  19   0        3.72       -0.15      1.02 o 
   0  20   0       89.15       93.64      4.94 o 
   1  20   0      398.54      395.98      5.31 o 
   2  20   0      297.87      289.60      8.52 o 
   3  20   0      383.85      396.44      5.53 o 
   4  20   0       81.74       73.39      3.91 o 
   5  20   0       39.30       41.92      3.47 o 
   6  20   0       24.18       28.22      3.51 o 
   7  20   0       20.89       23.51      3.07 o 
   1  21   0      305.90      303.78      4.66 o 
   2  21   0      546.02      540.38      7.74 o 
   3  21   0       15.56       16.90      1.39 o 
   4  21   0       10.30       10.92      2.11 o 
   5  21   0       44.97       54.34      3.89 o 
   6  21   0        5.33       14.43      2.60 o 
   0  22   0      996.76      971.33     14.27 o 
   1  22   0      206.30      200.63      3.77 o 
   2  22   0       14.48       13.04      1.29 o 
   3  22   0       30.16       31.89      2.87 o 
   4  22   0        0.03       -1.62      1.22 o 
   5  22   0        0.13       -0.57      1.54 o 
   6  22   0      375.61      394.12     10.41 o 
   1  23   0       19.58       18.12      1.48 o 
   2  23   0       78.41       77.85      2.41 o 
   3  23   0       47.36       46.98      3.35 o 
   4  23   0       13.70       12.71      4.06 o 
   5  23   0       10.02        9.72      2.14 o 
   6  23   0        3.44        4.65      1.90 o 
   0  24   0      821.17      840.73     13.20 o 
   1  24   0       10.25       13.27      1.34 o 
   2  24   0      398.96      393.84     15.26 o 
   3  24   0      245.45      256.72      7.22 o 
   4  24   0       16.50       16.15      3.64 o 
   5  24   0        0.01       -1.73      1.16 o 
   6  24   0        4.15        3.49      1.75 o 
   1  25   0       14.80       17.03      1.47 o 
   2  25   0        0.02        1.01      2.72 o 
   3  25   0       97.93      100.79      6.12 o 
   4  25   0       24.89       30.46      3.18 o 
   5  25   0       14.92       13.56      4.01 o 
   0  26   0       76.65       78.46      3.69 o 
   1  26   0      128.47      125.48      3.70 o 
   2  26   0       33.89       32.16      5.80 o 
   3  26   0      623.47      642.69     12.67 o 
   4  26   0        4.51        4.73      1.73 o 
   5  26   0       31.09       32.96      3.54 o 
   1  27   0       44.31       44.45      2.49 o 
   2  27   0       10.34       10.41      2.10 o 
   3  27   0       31.98       29.67      3.11 o 
   4  27   0        2.43        0.83      1.30 o 
   5  27   0        2.17        1.09      2.14 o 
   0  28   0      127.15      129.97      6.44 o 
   1  28   0       29.62       32.61      3.05 o 
   2  28   0       82.45       97.62      5.07 o 
   3  28   0      202.66      213.77     11.47 o 
   4  28   0        0.24       -0.74      1.75 o 
   1  29   0      248.21      272.00     10.04 o 
   2  29   0        4.68        5.70      1.91 o 
   3  29   0       16.17       17.83      2.76 o 
   4  29   0        5.52        1.26      3.84 o 
   1  30   0      242.33      233.58      9.35 o 
   2  30   0        0.22       -1.11      1.33 o 
   3  30   0       63.11       55.85      4.10 o 
   1  31   0       68.23       78.12      5.48 o 
   2  31   0        0.57        2.57      1.78 o 
   3  31   0        1.35        0.20      1.64 o 
   1  32   0        1.49        2.76      1.95 o 
   2  32   0        4.61        3.38      2.18 o 
   2   0   1     2410.15     2460.78     27.43 o 
   4   0   1     1124.64     1257.66     16.04 o 
   6   0   1      146.84      154.54      3.75 o 
   8   0   1      190.60      195.94      6.25 o 
   0   1   1     4457.26     4550.73     35.35 o 
   1   1   1     2978.06     3064.71     18.42 o 
   2   1   1     1720.79     1740.19     13.83 o 
   3   1   1     1103.02     1160.05     10.21 o 
   4   1   1      520.21      517.85      5.12 o 
   5   1   1      311.97      288.12      3.81 o 
   6   1   1       60.09       58.61      1.65 o 
   7   1   1      223.64      223.07      3.57 o 
   8   1   1      195.55      200.56      4.49 o 
   1   2   1     1586.25     1651.30     11.86 o 
   2   2   1     1764.22     1795.05     11.89 o 
   3   2   1      436.67      437.74      5.75 o 
   4   2   1      736.62      760.00      6.86 o 
   5   2   1      647.79      625.52      6.34 o 
   6   2   1       50.74       46.67      1.51 o 
   7   2   1      435.07      455.99      5.86 o 
   8   2   1      108.40      116.54      3.40 o 
   0   3   1     4423.33     4510.23     40.28 o 
   1   3   1     3055.85     3288.59     21.15 o 
   2   3   1     2105.13     2107.78     12.83 o 
   3   3   1     1160.54     1186.33     10.29 o 
   4   3   1     1372.57     1355.93     12.02 o 
   5   3   1       57.28       62.64      3.10 o 
   6   3   1        4.50        4.56      0.83 o 
   7   3   1      357.51      363.34      5.19 o 
   8   3   1       37.75       42.59      2.30 o 
   1   4   1     6795.85     6983.23     54.00 o 
   2   4   1     1177.59     1244.75      7.92 o 
   3   4   1      145.50      148.87      4.16 o 
   4   4   1      575.31      582.28      6.21 o 
   5   4   1     1402.30     1390.18     16.93 o 
   6   4   1      213.85      211.23      3.46 o 
   7   4   1      101.81      107.10      2.72 o 
   8   4   1       43.87       45.88      2.45 o 
   0   5   1     1218.91     1171.82     14.31 o 
   1   5   1     8389.78     8360.02     70.75 o 
   2   5   1      304.06      304.70      2.71 o 
   3   5   1       93.30       98.21      1.61 o 
   4   5   1     1480.73     1541.01     13.59 o 
   5   5   1      641.89      670.89      7.37 o 
   6   5   1      124.57      126.63      2.90 o 
   7   5   1      471.17      470.43      9.63 o 
   8   5   1      101.75      107.82      3.41 o 
   1   6   1    13280.15    13474.76    104.02 o 
   2   6   1      306.25      293.46      3.67 o 
   3   6   1      810.34      903.69      7.40 o 
   4   6   1       22.33       28.99      1.11 o 
   5   6   1      276.47      265.36      5.51 o 
   6   6   1       57.91       60.67      2.07 o 
   7   6   1      194.50      202.95      5.62 o 
   8   6   1       61.54       68.12      2.47 o 
   0   7   1     1012.63      992.19     12.43 o 
   1   7   1    10643.40    10823.26    106.66 o 
   2   7   1      244.62      227.56      3.24 o 
   3   7   1      572.55      602.63      5.68 o 
   4   7   1      814.55      862.93      7.55 o 
   5   7   1      412.79      398.63      4.64 o 
   6   7   1      103.67      106.88      2.42 o 
   7   7   1      272.64      273.25      6.24 o 
   8   7   1       22.08       25.42      1.81 o 
   1   8   1     1974.09     2055.54     15.03 o 
   2   8   1      534.42      541.13     10.19 o 
   3   8   1      191.64      193.21      2.70 o 
   4   8   1      123.81      130.14      2.64 o 
   5   8   1      118.22      118.63      2.33 o 
   6   8   1       74.62       74.37      3.25 o 
   7   8   1      270.98      278.32      6.06 o 
   8   8   1       96.58       99.41      3.30 o 
   0   9   1      351.24      346.77      6.88 o 
   1   9   1      147.29      151.23      2.61 o 
   2   9   1     3095.43     3343.97     30.36 o 
   3   9   1      531.93      513.27      5.93 o 
   4   9   1      611.65      596.09      6.79 o 
   5   9   1       80.43       78.45      2.29 o 
   6   9   1      109.22       95.51      3.24 o 
   7   9   1       30.78       34.71      2.45 o 
   8   9   1      165.31      161.64      4.88 o 
   1  10   1      347.81      329.34      4.24 o 
   2  10   1      891.07      894.55     10.09 o 
   3  10   1       50.11       47.57      1.68 o 
   4  10   1     1392.79     1435.30     13.31 o 
   5  10   1       97.28       96.22      2.57 o 
   6  10   1      177.84      170.37      4.42 o 
   7  10   1       14.36       15.77      2.54 o 
   8  10   1       26.40       32.62      3.33 o 
   0  11   1      708.92      734.92     10.59 o 
   1  11   1       56.17       56.23      3.13 o 
   2  11   1     1534.24     1538.41     15.91 o 
   3  11   1     1263.17     1226.34     11.68 o 
   4  11   1       97.06      101.50      3.02 o 
   5  11   1      333.13      305.83      4.79 o 
   6  11   1        9.46       10.27      1.56 o 
   7  11   1       12.09       10.19      1.65 o 
   8  11   1       52.81       50.86      4.01 o 
   1  12   1       52.98       56.75      1.83 o 
   2  12   1     2650.11     2760.54     22.80 o 
   3  12   1       77.77       85.03      2.28 o 
   4  12   1      299.78      271.09      5.12 o 
   5  12   1      141.83      128.63      4.21 o 
   6  12   1       91.81       83.91      3.25 o 
   7  12   1       12.22       13.11      1.79 o 
   8  12   1       16.51       18.61      2.71 o 
   0  13   1     2148.03     2251.78     27.10 o 
   1  13   1      629.51      619.58      6.81 o 
   2  13   1     3766.66     4043.32     32.21 o 
   3  13   1      548.75      546.13      6.74 o 
   4  13   1       75.83       79.45      2.40 o 
   5  13   1      621.09      608.28     13.03 o 
   6  13   1      211.97      193.78      4.88 o 
   7  13   1       22.10       19.75      2.72 o 
   8  13   1       72.66       68.50      5.68 o 
   1  14   1     1901.11     1906.56     16.73 o 
   2  14   1      654.80      690.46      7.68 o 
   3  14   1       38.95       37.80      1.74 o 
   4  14   1      207.82      214.11      3.98 o 
   5  14   1      248.29      231.17      5.14 o 
   6  14   1        8.62        7.69      1.53 o 
   7  14   1      129.11      122.99      5.45 o 
   8  14   1       22.63       26.38      3.15 o 
   0  15   1     3883.10     3828.01     43.80 o 
   1  15   1       75.17       86.37      2.40 o 
   2  15   1      321.66      327.97      4.77 o 
   3  15   1      229.03      220.06      3.91 o 
   4  15   1      216.40      224.27      6.26 o 
   5  15   1       12.71       12.18      1.61 o 
   6  15   1      247.23      259.93      5.81 o 
   7  15   1       24.24       25.01      3.05 o 
   1  16   1     1058.14     1075.28     10.72 o 
   2  16   1        3.28        4.16      0.98 o 
   3  16   1      107.42      104.19      2.79 o 
   4  16   1       23.08       22.36      1.63 o 
   5  16   1      174.48      169.23      4.49 o 
   6  16   1       94.34       86.79      3.44 o 
   7  16   1       50.10       52.97      4.09 o 
   0  17   1      104.06      101.35      3.77 o 
   1  17   1     1229.81     1231.72     12.08 o 
   2  17   1       39.65       41.41      2.18 o 
   3  17   1      756.20      724.63      8.43 o 
   4  17   1      125.04      122.55      5.01 o 
   5  17   1      192.11      182.00      4.73 o 
   6  17   1       10.91       14.32      2.36 o 
   7  17   1       21.53       17.73      2.65 o 
   1  18   1       63.93       63.80      2.38 o 
   2  18   1      239.98      232.46      4.15 o 
   3  18   1      273.14      261.93      4.58 o 
   4  18   1      487.23      472.15      6.70 o 
   5  18   1       37.64       33.35      4.43 o 
   6  18   1      150.51      157.04     11.04 o 
   7  18   1        2.29        3.25      2.43 o 
   0  19   1      144.43      123.71      6.08 o 
   1  19   1      167.31      163.25      3.51 o 
   2  19   1      338.35      340.07      5.25 o 
   3  19   1      220.86      213.67      4.16 o 
   4  19   1      430.03      430.61      6.38 o 
   5  19   1       29.94       24.72      2.18 o 
   6  19   1        6.64        7.86      1.95 o 
   7  19   1       29.30       33.60      3.62 o 
   1  20   1       72.28       64.21      2.40 o 
   2  20   1      138.29      131.34      3.28 o 
   3  20   1       10.99       10.65      1.40 o 
   4  20   1      239.97      241.32      4.65 o 
   5  20   1       16.47       17.60      2.66 o 
   6  20   1       27.76       33.20      6.82 o 
   7  20   1       20.14       26.82      3.31 o 
   0  21   1      316.21      302.85      7.15 o 
   1  21   1      212.81      210.12      4.16 o 
   2  21   1      745.85      746.39      8.88 o 
   3  21   1       21.56       19.50      1.64 o 
   4  21   1      125.13      129.04      6.39 o 
   5  21   1        6.74        8.62      2.00 o 
   6  21   1       69.69       81.92      9.45 o 
   1  22   1        6.84        7.82      1.36 o 
   2  22   1      236.05      240.65      4.54 o 
   3  22   1       25.00       22.78      2.32 o 
   4  22   1       18.43       20.15      1.71 o 
   5  22   1       26.68       26.47      3.21 o 
   6  22   1       33.34       38.41      3.84 o 
   0  23   1      569.23      563.58     29.06 o 
   1  23   1      178.93      173.84      3.89 o 
   2  23   1      377.42      353.59      5.71 o 
   3  23   1        3.96        4.07      1.11 o 
   4  23   1       42.44       46.42      5.11 o 
   5  23   1       49.24       49.19      3.99 o 
   6  23   1       49.32       54.44      4.36 o 
   1  24   1      110.64      110.48      3.18 o 
   2  24   1      294.59      295.83      5.22 o 
   3  24   1       13.89       14.78      1.90 o 
   4  24   1       70.24       75.93      7.35 o 
   5  24   1       48.73       47.12      4.51 o 
   6  24   1       16.73       15.67      2.66 o 
   0  25   1       55.13       59.41      3.47 o 
   1  25   1       42.19       39.78      2.15 o 
   2  25   1      257.81      247.83      4.80 o 
   3  25   1       20.21       20.92      2.93 o 
   4  25   1      202.68      216.09      7.29 o 
   5  25   1        0.56       -0.74      1.05 o 
   1  26   1        4.64        4.02      1.20 o 
   2  26   1       37.20       37.80      2.19 o 
   3  26   1        0.35        1.13      1.88 o 
   4  26   1       16.44       13.94      2.55 o 
   5  26   1       80.27       98.67      7.82 o 
   0  27   1        2.35        3.36      1.77 o 
   1  27   1      218.21      224.38      4.65 o 
   2  27   1       27.84       37.59      2.62 o 
   3  27   1       18.98       17.27      2.61 o 
   4  27   1       75.80       84.07      4.80 o 
   5  27   1       27.83       37.00      3.84 o 
   1  28   1       10.09       14.66      1.66 o 
   2  28   1       46.39       49.76      3.88 o 
   3  28   1        6.68        9.59      2.29 o 
   4  28   1        8.98       13.60      2.44 o 
   0  29   1       30.28       25.14      2.88 o 
   1  29   1      188.07      206.74      5.35 o 
   2  29   1       15.91       19.29      2.81 o 
   3  29   1       28.04       27.10      5.87 o 
   4  29   1       11.21       11.11      2.38 o 
   1  30   1      113.79      122.17      6.23 o 
   2  30   1       10.82       15.81      2.79 o 
   3  30   1       21.63       25.24      8.16 o 
   0  31   1       26.49       29.26      4.11 o 
   1  31   1       20.63       23.27      3.07 o 
   2  31   1       96.53       98.32      6.57 o 
   1  32   1       18.94       15.58      3.42 o 
   0   0   2     8451.96     8468.57     97.41 o 
   2   0   2      465.99      485.36      5.18 o 
   4   0   2      688.25      679.15     14.65 o 
   6   0   2     2007.49     2040.81     26.32 o 
   8   0   2       44.81       55.77      5.74 o 
   1   1   2     1846.58     1880.13     10.81 o 
   2   1   2      220.43      263.80      2.75 o 
   3   1   2      829.80      913.39      8.50 o 
   4   1   2      106.11      118.21      2.39 o 
   5   1   2      138.86      133.78      2.41 o 
   6   1   2      634.07      640.42      7.70 o 
   7   1   2      146.51      149.56      3.55 o 
   8   1   2       48.81       57.09      3.03 o 
   0   2   2     4583.41     4783.78     40.03 o 
   1   2   2       48.58       47.61      0.98 o 
   2   2   2      406.70      405.38      3.51 o 
   3   2   2     3188.32     3439.28     24.51 o 
   4   2   2      188.84      192.47      2.64 o 
   5   2   2       74.83       71.64      1.76 o 
   6   2   2       78.53       78.23      2.45 o 
   7   2   2       73.61       80.45      3.20 o 
   8   2   2        2.47        5.49      1.63 o 
   1   3   2     1009.56     1084.22      7.23 o 
   2   3   2      747.97      771.69      6.96 o 
   3   3   2        4.71        9.24      0.89 o 
   4   3   2      266.48      242.65      2.79 o 
   5   3   2       27.24       26.36      1.15 o 
   6   3   2      331.05      330.76      5.77 o 
   7   3   2        4.22        4.95      1.29 o 
   8   3   2       46.53       48.70      4.49 o 
   0   4   2      826.85      839.03      8.63 o 
   1   4   2     1163.84     1115.84      8.71 o 
   2   4   2     1118.61     1245.31      8.86 o 
   3   4   2     5979.28     6168.34     38.83 o 
   4   4   2      169.77      155.09      2.16 o 
   5   4   2       94.24       87.92      1.77 o 
   6   4   2      243.62      248.66      3.86 o 
   7   4   2       33.89       37.89      2.11 o 
   8   4   2       20.22       22.27      3.05 o 
   1   5   2      502.40      536.04      4.39 o 
   2   5   2      744.80      764.50      5.89 o 
   3   5   2      262.04      277.88      3.41 o 
   4   5   2       70.90       68.03      1.34 o 
   5   5   2      325.67      324.37      4.69 o 
   6   5   2       64.67       63.24      1.96 o 
   7   5   2      115.40      113.51      3.29 o 
   8   5   2       78.16       92.86      3.67 o 
   0   6   2     1305.58     1292.46     23.95 o 
   1   6   2      152.29      167.61      1.93 o 
   2   6   2      849.03      824.31      9.02 o 
   3   6   2      474.70      430.70      6.80 o 
   4   6   2      776.13      799.06      6.41 o 
   5   6   2      127.75      134.25      2.52 o 
   6   6   2       65.61       61.19      2.32 o 
   7   6   2      156.43      145.68      3.74 o 
   8   6   2       25.41       28.77      2.49 o 
   1   7   2      709.82      712.79      5.55 o 
   2   7   2      866.45      898.46      7.72 o 
   3   7   2      238.36      232.17      2.56 o 
   4   7   2       71.77       79.08      1.68 o 
   5   7   2      379.82      378.88      4.73 o 
   6   7   2      252.36      234.87      4.48 o 
   7   7   2       49.37       46.31      2.76 o 
   8   7   2      103.29      113.29      4.10 o 
   0   8   2     4750.43     4930.98     54.77 o 
   1   8   2     2036.62     2146.30     15.90 o 
   2   8   2       18.80       19.70      1.26 o 
   3   8   2      128.24      121.42      2.18 o 
   4   8   2       61.46       46.49      1.20 o 
   5   8   2      210.68      209.57      6.16 o 
   6   8   2      489.39      477.44      6.76 o 
   7   8   2      175.21      175.60      4.88 o 
   8   8   2        7.48        5.87      1.49 o 
   1   9   2      332.00      302.23      3.41 o 
   2   9   2     1074.24     1093.11     10.73 o 
   3   9   2      498.27      516.28      6.46 o 
   4   9   2      117.94      114.21      2.39 o 
   5   9   2      671.02      673.36     12.32 o 
   6   9   2       39.21       41.39      2.50 o 
   7   9   2        9.31        8.41      1.58 o 
   8   9   2      136.92      138.21      7.99 o 
   0  10   2     2899.39     3068.98     36.05 o 
   1  10   2     1220.13     1286.18     15.24 o 
   2  10   2      855.50      864.37      9.03 o 
   3  10   2      500.26      492.55      5.24 o 
   4  10   2     1079.46     1064.06      9.66 o 
   5  10   2       83.89       76.84      2.45 o 
   6  10   2       49.72       47.65      2.78 o 
   7  10   2        6.18        4.55      1.65 o 
   8  10   2       42.62       52.63      3.21 o 
   1  11   2        1.19       -0.13      0.88 o 
   2  11   2     1586.55     1690.28     24.04 o 
   3  11   2       51.49       52.21      1.64 o 
   4  11   2      611.49      589.66      6.28 o 
   5  11   2      410.33      396.77      7.86 o 
   6  11   2      168.13      156.42      4.50 o 
   7  11   2        7.85        6.91      1.53 o 
   8  11   2       49.38       54.17      3.47 o 
   0  12   2     1350.36     1419.18     28.08 o 
   1  12   2      333.27      324.51      4.80 o 
   2  12   2     2214.36     2213.99     22.54 o 
   3  12   2      600.35      586.98      8.42 o 
   4  12   2     1036.03     1002.31     10.88 o 
   5  12   2       53.21       46.71      3.04 o 
   6  12   2       53.89       51.77      2.88 o 
   7  12   2       44.48       54.35      3.05 o 
   8  12   2       14.92       21.98      2.38 o 
   1  13   2      195.00      199.91      3.77 o 
   2  13   2     1183.34     1148.91     11.62 o 
   3  13   2      147.23      153.80      3.40 o 
   4  13   2      304.55      299.43      5.08 o 
   5  13   2       70.45       69.91      3.07 o 
   6  13   2       49.90       50.64      2.90 o 
   7  13   2       10.59       12.08      1.91 o 
   0  14   2      241.25      249.68      6.10 o 
   1  14   2      938.31      941.29     10.10 o 
   2  14   2      361.43      369.99      5.44 o 
   3  14   2      503.22      487.42      6.63 o 
   4  14   2       28.75       25.80      1.79 o 
   5  14   2       70.15       67.16      3.09 o 
   6  14   2        1.67        2.01      1.20 o 
   7  14   2       87.47       88.29      3.81 o 
   1  15   2       64.31       63.58      2.39 o 
   2  15   2      137.69      132.51      3.24 o 
   3  15   2       29.24       25.86      1.76 o 
   4  15   2       21.15       16.42      1.63 o 
   5  15   2      171.45      166.38      4.64 o 
   6  15   2       89.32       82.52      3.71 o 
   7  15   2        4.93        7.08      1.56 o 
   0  16   2       53.77       46.22      3.00 o 
   1  16   2      723.18      735.92     10.89 o 
   2  16   2      576.43      569.22      7.37 o 
   3  16   2       31.34       28.68      1.85 o 
   4  16   2       57.97       56.25      2.40 o 
   5  16   2       92.08       88.73      9.67 o 
   6  16   2       79.13       83.58      3.62 o 
   7  16   2       66.63       65.93      3.41 o 
   1  17   2       34.84       31.89      2.95 o 
   2  17   2      186.38      178.20      4.37 o 
   3  17   2     1061.94      987.72     11.06 o 
   4  17   2       13.84       13.05      1.53 o 
   5  17   2      296.00      298.23      8.20 o 
   6  17   2       31.24       30.71      2.66 o 
   7  17   2       74.89       81.39      4.69 o 
   0  18   2       73.70       61.14      5.26 o 
   1  18   2      284.92      282.84      5.00 o 
   2  18   2      232.83      224.40      4.46 o 
   3  18   2     1863.64     1817.62     17.49 o 
   4  18   2      140.80      134.58      3.59 o 
   5  18   2       43.10       42.23      2.38 o 
   6  18   2       31.56       30.67      2.97 o 
   7  18   2       10.33       12.58      2.47 o 
   1  19   2      207.17      211.32      4.40 o 
   2  19   2       34.43       33.54      2.07 o 
   3  19   2      119.17      122.04      3.51 o 
   4  19   2       60.14       64.67      2.68 o 
   5  19   2      130.45      124.98      3.65 o 
   6  19   2       50.88       51.05      3.19 o 
   7  19   2        0.52       -0.74      3.02 o 
   0  20   2       86.50       73.33      3.94 o 
   1  20   2      316.45      319.65      5.56 o 
   2  20   2       16.03       15.51      1.70 o 
   3  20   2      414.36      397.17      6.39 o 
   4  20   2      323.96      320.34      5.78 o 
   5  20   2       53.64       53.26      2.68 o 
   6  20   2       26.06       36.17      3.67 o 
   1  21   2      196.54      192.19      4.32 o 
   2  21   2      209.78      198.09      5.73 o 
   3  21   2       26.70       29.35      2.06 o 
   4  21   2        4.20        5.10      1.24 o 
   5  21   2      114.41      112.28      3.60 o 
   6  21   2       79.52       76.93      4.78 o 
   0  22   2     1051.55     1057.69     16.81 o 
   1  22   2       85.99       92.50      3.14 o 
   2  22   2       67.80       66.04      2.74 o 
   3  22   2      269.56      261.39      5.20 o 
   4  22   2       65.67       65.51      2.81 o 
   5  22   2       41.49       42.25      2.55 o 
   6  22   2       70.92       74.65      4.80 o 
   1  23   2       25.64       22.26      1.93 o 
   2  23   2       47.96       44.87      2.41 o 
   3  23   2       31.36       27.00      2.07 o 
   4  23   2      215.84      200.68      5.26 o 
   5  23   2       86.93       94.28      5.93 o 
   6  23   2       21.41       24.22      3.26 o 
   0  24   2       79.36       83.26      4.29 o 
   1  24   2        7.38       10.75      1.60 o 
   2  24   2        4.19        2.68      1.36 o 
   3  24   2       95.47      100.74      3.40 o 
   4  24   2       31.68       37.08      2.63 o 
   5  24   2        6.63        6.00      1.55 o 
   1  25   2       22.34       23.21      2.00 o 
   2  25   2        1.73        2.44      1.89 o 
   3  25   2       58.97       54.04      2.74 o 
   4  25   2        6.50        8.50      1.50 o 
   5  25   2       35.67       41.79      4.03 o 
   0  26   2      327.11      313.02      8.34 o 
   1  26   2       56.92       58.92      3.21 o 
   2  26   2        6.58        5.27      1.48 o 
   3  26   2      352.32      360.43      6.50 o 
   4  26   2       48.73       45.49      3.07 o 
   5  26   2       45.84       51.72      4.40 o 
   1  27   2      111.36      118.55      3.67 o 
   2  27   2       14.05       14.94      1.78 o 
   3  27   2        5.72        7.99      1.51 o 
   4  27   2       16.87       14.89      2.76 o 
   0  28   2      104.84      124.81      5.44 o 
   1  28   2       21.52       21.57      2.03 o 
   2  28   2       61.14       71.27      2.99 o 
   3  28   2       35.16       41.65      2.56 o 
   4  28   2       36.33       43.22      5.76 o 
   1  29   2       66.61       63.26      4.89 o 
   2  29   2        5.18        6.51      1.42 o 
   3  29   2       28.42       29.06      3.58 o 
   0  30   2      221.49      251.54     10.57 o 
   1  30   2        5.11        7.12      1.43 o 
   2  30   2       27.19       29.72      2.71 o 
   1  31   2        8.77       12.50      1.69 o 
   2   0   3      545.93      655.95      6.99 o 
   4   0   3      169.51      160.45      3.62 o 
   6   0   3      197.77      193.94      5.85 o 
   8   0   3      105.48      109.59      5.17 o 
   0   1   3      304.88      273.37      4.81 o 
   1   1   3     1560.96     1613.98      9.93 o 
   2   1   3     1050.15     1064.45      7.14 o 
   3   1   3      369.36      335.77      3.45 o 
   4   1   3      341.24      334.54      4.20 o 
   5   1   3      347.10      322.79      4.34 o 
   6   1   3      119.79      120.49      2.70 o 
   7   1   3      158.08      156.31      4.76 o 
   8   1   3        6.70        3.99      1.79 o 
   1   2   3      645.01      657.61      4.83 o 
   2   2   3     2557.62     2686.26     15.71 o 
   3   2   3       46.58       40.11      1.30 o 
   4   2   3      105.63      104.49      2.22 o 
   5   2   3        7.05        8.73      0.97 o 
   6   2   3        3.97        5.26      1.09 o 
   7   2   3       69.27       66.92      2.63 o 
   8   2   3       68.93       68.28      4.94 o 
   0   3   3      926.60      872.77      8.35 o 
   1   3   3      484.87      526.18      4.11 o 
   2   3   3      937.27      960.39      7.04 o 
   3   3   3      358.49      362.54      4.29 o 
   4   3   3      696.09      701.88      7.70 o 
   5   3   3       70.41       72.36      2.01 o 
   6   3   3       39.20       33.86      1.94 o 
   7   3   3        2.83        3.53      1.00 o 
   8   3   3       84.89       92.35      4.89 o 
   1   4   3     1975.61     2162.31     12.82 o 
   2   4   3      770.54      792.93      6.56 o 
   3   4   3      349.54      355.17      3.82 o 
   4   4   3      130.08      118.03      3.11 o 
   5   4   3      329.66      315.72      4.45 o 
   6   4   3       13.46       18.25      1.65 o 
   7   4   3       63.40       57.57      2.91 o 
   8   4   3        4.19        7.43      2.13 o 
   0   5   3       73.05       71.08      1.81 o 
   1   5   3      858.52      872.37      5.97 o 
   2   5   3      159.71      175.36      2.66 o 
   3   5   3      292.14      279.51      3.26 o 
   4   5   3      132.54      127.07      3.24 o 
   5   5   3      843.86      814.29     10.30 o 
   6   5   3      113.85      105.38      3.83 o 
   7   5   3       54.93       56.77      2.97 o 
   8   5   3       59.46       64.07      3.71 o 
   1   6   3      197.18      193.18      2.28 o 
   2   6   3     1200.77     1304.30      9.69 o 
   3   6   3       51.63       53.00      1.33 o 
   4   6   3      286.23      285.19      5.32 o 
   5   6   3     1331.65     1293.54     19.12 o 
   6   6   3       16.03       15.88      1.83 o 
   7   6   3       20.61       24.60      2.52 o 
   8   6   3       40.94       45.33      2.99 o 
   0   7   3     1781.85     1836.69     15.67 o 
   1   7   3      530.65      522.88      5.69 o 
   2   7   3      353.76      341.42      3.51 o 
   3   7   3      319.85      304.72      3.44 o 
   4   7   3      479.98      476.19      5.92 o 
   5   7   3      113.86      106.48      3.63 o 
   6   7   3      122.20      115.66      3.86 o 
   7   7   3       51.92       58.85      3.51 o 
   8   7   3       12.26       12.38      3.03 o 
   1   8   3      350.62      341.79      3.51 o 
   2   8   3      218.67      214.37      2.52 o 
   3   8   3        8.78       12.03      1.18 o 
   4   8   3       93.94       90.75      2.35 o 
   5   8   3      131.93      124.47      3.84 o 
   6   8   3      119.08      112.85      3.89 o 
   7   8   3       49.84       51.64      3.04 o 
   8   8   3       95.28       96.85      3.99 o 
   0   9   3      597.47      653.28     12.78 o 
   1   9   3      122.87      125.58      3.00 o 
   2   9   3      818.90      810.77      7.51 o 
   3   9   3      375.63      362.36      4.49 o 
   4   9   3      506.74      489.08      6.88 o 
   5   9   3      204.56      208.20      5.11 o 
   6   9   3       69.28       70.27      4.15 o 
   7   9   3       60.34       58.45      3.41 o 
   1  10   3      239.14      247.99      3.59 o 
   2  10   3      726.77      703.88     13.88 o 
   3  10   3      162.60      146.30      3.44 o 
   4  10   3      271.97      251.89      4.78 o 
   5  10   3        0.80        1.64      1.12 o 
   6  10   3        2.14        3.61      1.36 o 
   7  10   3       85.42       81.24      3.63 o 
   0  11   3       61.57       68.06      3.61 o 
   1  11   3      897.50      877.88      8.07 o 
   2  11   3      241.89      241.02      4.41 o 
   3  11   3      142.25      130.67      3.33 o 
   4  11   3       25.96       31.87      2.95 o 
   5  11   3      194.46      188.59      6.95 o 
   6  11   3        6.78        6.57      1.54 o 
   7  11   3       74.92       76.09      3.66 o 
   1  12   3      186.74      213.98      3.30 o 
   2  12   3      169.13      158.11      3.61 o 
   3  12   3        2.51        4.03      1.36 o 
   4  12   3     1627.06     1564.94     15.75 o 
   5  12   3       51.69       47.62      2.44 o 
   6  12   3      275.22      275.38      6.42 o 
   7  12   3        0.06        1.31      1.28 o 
   0  13   3      507.51      526.72     10.13 o 
   1  13   3       77.07       66.55      2.46 o 
   2  13   3      102.84       92.88      4.82 o 
   3  13   3      119.68      110.65      3.24 o 
   4  13   3      239.01      223.68      4.65 o 
   5  13   3      110.48      100.26      3.25 o 
   6  13   3       73.12       70.96      3.47 o 
   7  13   3       57.59       60.18      3.46 o 
   1  14   3      392.83      374.86      4.56 o 
   2  14   3       44.52       41.72      2.53 o 
   3  14   3      434.40      424.97      6.52 o 
   4  14   3       25.19       29.55      2.08 o 
   5  14   3      137.42      137.98      4.81 o 
   6  14   3       28.74       28.93      2.58 o 
   7  14   3      147.27      152.40      6.50 o 
   0  15   3      417.08      406.66      8.86 o 
   1  15   3      245.74      246.85      3.77 o 
   2  15   3      325.42      304.20      7.36 o 
   3  15   3       34.26       32.08      2.10 o 
   4  15   3      795.43      786.69     10.56 o 
   5  15   3      116.25      115.35      3.57 o 
   6  15   3      135.31      134.93      4.65 o 
   7  15   3        5.72       10.13      1.88 o 
   1  16   3      242.82      234.18      5.13 o 
   2  16   3       36.27       36.20      2.18 o 
   3  16   3      194.80      182.19      4.25 o 
   4  16   3      224.30      202.66      4.61 o 
   5  16   3        2.80        2.89      1.19 o 
   6  16   3        4.67        7.60      1.70 o 
   7  16   3      122.98      122.66      4.69 o 
   0  17   3      215.21      189.11      6.14 o 
   1  17   3      457.30      437.02      6.72 o 
   2  17   3       37.51       38.24      2.28 o 
   3  17   3      514.92      501.79      8.75 o 
   4  17   3       18.89       16.19      1.83 o 
   5  17   3      152.56      151.79      4.18 o 
   6  17   3       12.61       14.32      2.10 o 
   1  18   3       40.66       41.72      2.41 o 
   2  18   3       85.09       84.47      3.06 o 
   3  18   3      314.36      307.62      5.99 o 
   4  18   3       69.54       64.42      2.93 o 
   5  18   3      208.38      192.11      4.85 o 
   6  18   3        2.30        3.45      1.57 o 
   0  19   3      168.32      159.70      9.04 o 
   1  19   3      123.78      119.37      3.59 o 
   2  19   3       90.22       92.85      3.28 o 
   3  19   3      272.13      250.90      5.22 o 
   4  19   3      101.66       99.77      3.68 o 
   5  19   3        6.89        8.54      1.79 o 
   6  19   3       27.82       27.37      2.71 o 
   1  20   3       34.52       33.85      2.28 o 
   2  20   3      244.64      248.54      5.20 o 
   3  20   3       43.41       37.52      2.41 o 
   4  20   3       99.73      108.09      3.60 o 
   5  20   3       73.63       70.09      3.01 o 
   6  20   3        1.23        4.51      1.50 o 
   0  21   3      145.63      144.67      8.43 o 
   1  21   3       80.90       86.13      3.26 o 
   2  21   3      111.69      115.24      4.94 o 
   3  21   3        5.03        5.98      1.56 o 
   4  21   3      256.57      230.42      5.25 o 
   5  21   3      116.16      113.92      3.75 o 
   1  22   3       80.37       82.30      3.26 o 
   2  22   3      138.85      138.99      4.03 o 
   3  22   3        8.69        7.58      1.54 o 
   4  22   3       53.45       49.93      3.39 o 
   5  22   3        3.34        1.75      1.08 o 
   0  23   3       88.35       83.05      4.62 o 
   1  23   3      301.14      307.94      6.01 o 
   2  23   3       20.03       20.67      2.07 o 
   3  23   3        2.92        3.47      1.33 o 
   4  23   3       42.02       39.24      2.90 o 
   5  23   3      105.45      109.31      4.23 o 
   1  24   3       23.42       28.22      2.35 o 
   2  24   3        4.03        5.94      1.91 o 
   3  24   3       77.37       76.88      3.20 o 
   4  24   3      208.23      172.43      4.72 o 
   5  24   3       27.11       30.94      2.48 o 
   0  25   3      152.41      144.78      5.95 o 
   1  25   3       83.74       81.86      3.29 o 
   2  25   3      102.89      107.71      3.68 o 
   3  25   3      134.39      136.59      4.17 o 
   4  25   3      189.20      182.13      6.77 o 
   1  26   3       33.89       33.12      2.46 o 
   2  26   3       10.64        8.68      1.66 o 
   3  26   3        8.75       13.36      1.84 o 
   4  26   3       12.33       15.16      2.27 o 
   0  27   3       44.00       46.65      4.02 o 
   1  27   3       54.92       65.40      3.11 o 
   2  27   3       54.12       60.80      5.70 o 
   3  27   3       69.39       81.15      3.40 o 
   1  28   3       51.76       55.04      3.00 o 
   2  28   3       34.59       42.58      2.76 o 
   3  28   3        6.48        6.03      1.38 o 
   0  29   3       11.57       11.96      3.10 o 
   1  29   3       38.92       45.01      2.78 o 
   2  29   3        0.23        1.29      1.11 o 
   0   0   4      285.43      292.10      6.12 o 
   2   0   4      874.03      850.37      9.08 o 
   4   0   4      619.45      610.12      8.62 o 
   6   0   4      315.52      304.95     16.66 o 
   1   1   4      266.13      272.85      3.24 o 
   2   1   4      110.36      114.33      1.97 o 
   3   1   4      196.67      182.48      2.72 o 
   4   1   4       80.46       72.24      1.95 o 
   5   1   4      277.41      262.33      4.60 o 
   6   1   4      265.54      254.86      5.74 o 
   7   1   4      110.13      105.86      4.23 o 
   0   2   4      252.52      239.57      3.90 o 
   1   2   4      375.23      377.27      3.64 o 
   2   2   4      186.27      186.09      2.68 o 
   3   2   4      391.02      360.71      3.96 o 
   4   2   4      172.70      174.45      3.41 o 
   5   2   4       27.06       28.00      1.64 o 
   6   2   4       20.77       16.97      2.12 o 
   7   2   4       81.77       75.98      3.62 o 
   1   3   4       92.37       87.78      1.70 o 
   2   3   4      932.15      949.82      6.96 o 
   3   3   4       50.36       47.44      1.53 o 
   4   3   4       41.53       39.55      1.50 o 
   5   3   4      130.64      119.67      2.90 o 
   6   3   4       21.57       21.70      1.78 o 
   7   3   4       38.85       43.24      3.10 o 
   0   4   4      155.85      142.08      2.94 o 
   1   4   4      357.20      321.59      3.29 o 
   2   4   4       76.54       78.39      1.80 o 
   3   4   4     1379.15     1364.84      9.97 o 
   4   4   4       69.00       64.52      2.02 o 
   5   4   4       32.41       31.14      1.94 o 
   6   4   4        0.17        1.09      1.04 o 
   7   4   4       38.23       39.28      2.96 o 
   1   5   4      104.66      106.68      2.14 o 
   2   5   4      293.91      273.36      3.25 o 
   3   5   4      189.38      181.58      2.70 o 
   4   5   4       45.64       42.28      1.71 o 
   5   5   4      287.55      262.68      5.73 o 
   6   5   4       33.18       36.47      2.55 o 
   7   5   4      155.11      142.34      7.97 o 
   0   6   4      605.95      589.64      7.95 o 
   1   6   4       51.02       54.34      1.37 o 
   2   6   4      452.40      439.32      6.40 o 
   3   6   4      338.72      322.57      4.18 o 
   4   6   4       76.12       64.04      2.52 o 
   5   6   4       30.94       35.34      2.44 o 
   6   6   4       98.68      103.64      4.30 o 
   7   6   4       95.14       94.59      3.89 o 
   1   7   4       94.61       96.00      1.88 o 
   2   7   4      255.39      249.52      3.06 o 
   3   7   4       44.94       46.77      2.29 o 
   4   7   4       34.61       39.33      2.20 o 
   5   7   4        1.81        2.33      1.23 o 
   6   7   4      107.61      107.21      3.96 o 
   7   7   4       50.88       62.51      3.31 o 
   0   8   4      574.29      598.97      6.87 o 
   1   8   4      319.82      310.93      3.43 o 
   2   8   4      268.53      267.08      3.14 o 
   3   8   4     1046.33     1010.20     11.31 o 
   4   8   4      139.52      131.29      3.70 o 
   5   8   4       68.15       66.31      3.11 o 
   6   8   4       61.85       60.79      3.18 o 
   7   8   4       59.17       55.79      3.22 o 
   1   9   4      255.21      252.81      3.03 o 
   2   9   4      207.97      194.52      4.20 o 
   3   9   4      141.81      143.84      3.76 o 
   4   9   4       57.80       55.79      2.49 o 
   5   9   4      120.44      126.60      6.86 o 
   6   9   4       89.56       88.67      5.08 o 
   7   9   4       19.36       20.98      2.42 o 
   0  10   4      395.14      366.85      6.07 o 
   1  10   4      404.03      378.48      4.40 o 
   2  10   4      561.41      523.06      7.41 o 
   3  10   4      579.07      561.78      7.88 o 
   4  10   4      242.14      234.55      4.88 o 
   5  10   4       34.79       36.73      2.32 o 
   6  10   4      116.40      111.64      4.86 o 
   7  10   4       27.68       29.78      3.25 o 
   1  11   4       54.28       50.87      1.65 o 
   2  11   4      113.74      117.41      3.47 o 
   3  11   4      130.10      126.54      3.91 o 
   4  11   4      144.80      133.47      3.77 o 
   5  11   4        6.71        8.35      1.43 o 
   6  11   4       21.45       19.34      2.32 o 
   7  11   4        4.79        8.08      2.05 o 
   0  12   4      263.94      269.42      5.86 o 
   1  12   4       63.81       68.36      2.26 o 
   2  12   4      727.91      711.14      9.20 o 
   3  12   4      566.61      573.58      8.15 o 
   4  12   4      371.08      358.17      6.31 o 
   5  12   4       13.36       12.54      1.67 o 
   6  12   4       83.69       83.74      4.26 o 
   1  13   4       81.03       66.73      2.80 o 
   2  13   4      158.08      167.66      7.61 o 
   3  13   4        6.59        5.68      1.38 o 
   4  13   4        7.01        6.57      1.61 o 
   5  13   4       15.16       13.96      2.14 o 
   6  13   4       23.29       23.81      3.40 o 
   0  14   4      250.60      241.09      4.87 o 
   1  14   4      217.25      206.72      4.69 o 
   2  14   4        9.55        9.98      1.61 o 
   3  14   4      487.56      492.22      7.59 o 
   4  14   4        6.74        6.25      1.43 o 
   5  14   4      113.33      106.25      3.62 o 
   6  14   4       16.97       13.71      2.15 o 
   1  15   4       13.12       13.99      1.80 o 
   2  15   4       63.27       62.08      2.81 o 
   3  15   4       41.13       37.93      2.43 o 
   4  15   4       49.60       46.96      2.61 o 
   5  15   4        8.73        7.49      1.50 o 
   6  15   4       85.27       80.59      3.85 o 
   0  16   4      818.69      729.12     19.52 o 
   1  16   4      137.06      132.09      3.87 o 
   2  16   4      106.70      101.64      3.45 o 
   3  16   4      192.33      194.79      4.73 o 
   4  16   4      163.41      160.53      4.34 o 
   5  16   4       42.43       40.39      3.13 o 
   6  16   4       77.45       80.87      3.94 o 
   1  17   4       38.59       38.87      2.85 o 
   2  17   4      148.18      138.27      4.17 o 
   3  17   4      153.78      153.36      4.22 o 
   4  17   4       33.53       32.94      2.44 o 
   5  17   4       12.16       15.78      1.90 o 
   6  17   4       14.69       15.90      2.25 o 
   0  18   4      468.07      471.19     10.74 o 
   1  18   4       17.37       18.65      2.43 o 
   2  18   4      194.12      180.32      4.79 o 
   3  18   4      228.72      220.24      5.16 o 
   4  18   4       44.29       49.47      2.81 o 
   5  18   4       25.78       25.62      2.31 o 
   1  19   4       17.99       20.56      2.23 o 
   2  19   4       51.38       48.36      2.75 o 
   3  19   4      216.06      210.32      5.13 o 
   4  19   4       10.48       11.97      1.73 o 
   5  19   4       31.30       37.51      2.61 o 
   0  20   4      192.36      178.74     14.72 o 
   1  20   4       71.21       80.50      3.28 o 
   2  20   4      120.29      113.58      3.82 o 
   3  20   4      136.01      147.35      4.32 o 
   4  20   4      125.89      122.13      3.99 o 
   5  20   4       37.44       36.27      2.59 o 
   1  21   4       36.36       36.14      2.56 o 
   2  21   4       22.36       28.61      2.40 o 
   3  21   4       34.81       37.17      2.61 o 
   4  21   4       59.37       66.97      3.13 o 
   5  21   4       31.23       37.21      2.70 o 
   0  22   4      188.05      177.62      8.40 o 
   1  22   4        5.81       11.44      1.76 o 
   2  22   4       69.91       72.50      4.31 o 
   3  22   4        6.30       13.81      1.81 o 
   4  22   4       54.01       68.05      3.25 o 
   1  23   4       17.10       13.52      1.94 o 
   2  23   4       41.32       49.40      2.90 o 
   3  23   4       58.01       51.35      2.98 o 
   4  23   4       58.54       52.28      3.05 o 
   0  24   4       88.09       88.02      5.01 o 
   1  24   4       95.29       91.17      5.14 o 
   2  24   4       68.42       67.36      3.27 o 
   3  24   4       49.97       49.91      3.00 o 
   1  25   4       15.94       16.92      1.99 o 
   2  25   4       48.22       56.91      4.42 o 
   3  25   4        1.00        4.29      1.28 o 
   0  26   4       43.66       37.17      3.82 o 
   1  26   4       47.83       61.10      3.21 o 
   2  26   4        7.71       10.51      1.76 o 
   1  27   4        0.43        2.16      1.16 o 
   2   0   5      462.58      465.01      6.51 o 
   4   0   5       54.37       55.92      3.71 o 
   6   0   5      181.77      190.43      9.35 o 
   0   1   5      765.14      783.99      8.99 o 
   1   1   5      180.20      166.44      2.60 o 
   2   1   5      139.78      133.92      2.41 o 
   3   1   5      147.45      146.96      2.49 o 
   4   1   5      140.83      127.93      3.46 o 
   5   1   5       85.23       83.97      3.62 o 
   6   1   5       44.75       42.47      3.75 o 
   1   2   5      553.46      567.40      5.15 o 
   2   2   5      183.43      172.69      2.68 o 
   3   2   5        1.29        0.57      0.67 o 
   4   2   5      282.32      256.17      4.89 o 
   5   2   5       45.97       45.99      3.61 o 
   6   2   5       79.53       72.33      4.31 o 
   0   3   5      709.36      720.12      9.97 o 
   1   3   5      518.79      523.22      6.61 o 
   2   3   5      744.70      712.07      6.21 o 
   3   3   5       13.73       11.89      1.20 o 
   4   3   5      140.97      146.29      3.37 o 
   5   3   5        2.03        1.17      1.59 o 
   6   3   5       40.13       45.76      3.22 o 
   1   4   5       38.37       41.08      1.47 o 
   2   4   5       27.08       30.76      1.44 o 
   3   4   5       32.46       29.86      2.38 o 
   4   4   5       11.63       10.19      1.32 o 
   5   4   5      104.26       96.42      4.29 o 
   6   4   5       27.43       26.27      2.64 o 
   0   5   5      340.32      321.21      5.12 o 
   1   5   5      468.35      452.50      4.45 o 
   2   5   5      331.41      327.36      4.74 o 
   3   5   5      449.85      425.28      5.88 o 
   4   5   5       42.05       42.13      2.10 o 
   5   5   5       75.09       76.68      2.93 o 
   6   5   5       39.44       44.43      3.19 o 
   1   6   5      449.81      465.34      4.53 o 
   2   6   5      177.15      176.26      3.66 o 
   3   6   5       24.84       24.06      1.70 o 
   4   6   5      152.30      148.44      3.47 o 
   5   6   5       56.04       55.91      2.70 o 
   6   6   5       56.82       56.25      3.46 o 
   0   7   5       59.07       68.07      2.41 o 
   1   7   5        4.68        7.46      0.95 o 
   2   7   5      301.59      293.44      5.42 o 
   3   7   5      111.33      116.99      3.19 o 
   4   7   5      110.65      112.58      3.10 o 
   5   7   5       40.46       42.37      2.48 o 
   6   7   5        6.48        7.42      1.35 o 
   1   8   5        6.96        7.26      1.09 o 
   2   8   5       72.79       74.45      2.51 o 
   3   8   5       52.06       44.99      2.12 o 
   4   8   5       39.71       43.28      2.19 o 
   5   8   5       84.94       87.71      3.23 o 
   6   8   5       63.93       70.29      3.01 o 
   0   9   5       61.21       65.93      2.91 o 
   1   9   5       87.64       87.08      2.70 o 
   2   9   5      205.49      202.63      3.97 o 
   3   9   5       45.45       50.12      2.21 o 
   4   9   5      119.39      120.74      3.26 o 
   5   9   5        7.34        5.33      1.11 o 
   6   9   5       42.62       48.53      2.74 o 
   1  10   5      164.86      159.54      3.50 o 
   2  10   5       40.34       36.65      1.98 o 
   3  10   5       47.02       48.08      2.24 o 
   4  10   5       53.79       52.10      2.46 o 
   5  10   5        4.13        4.61      1.03 o 
   6  10   5       10.30       11.74      2.01 o 
   0  11   5        7.43        6.65      1.46 o 
   1  11   5      541.43      527.72      9.03 o 
   2  11   5       19.32       23.71      1.72 o 
   3  11   5      141.19      131.68      4.02 o 
   4  11   5       19.08       19.20      1.67 o 
   5  11   5       51.59       50.52      2.83 o 
   6  11   5        5.28        7.36      1.81 o 
   1  12   5       29.40       21.65      1.70 o 
   2  12   5       36.93       43.80      2.10 o 
   3  12   5        2.47        2.68      1.07 o 
   4  12   5        9.52       10.00      1.28 o 
   5  12   5        2.73        4.00      1.27 o 
   0  13   5       23.82       24.70      3.08 o 
   1  13   5       69.37       64.72      2.45 o 
   2  13   5        0.09        1.64      0.92 o 
   3  13   5      132.35      115.84      3.20 o 
   4  13   5      129.08      135.51      4.11 o 
   5  13   5       18.92       18.58      2.22 o 
   1  14   5      121.11      110.42      3.00 o 
   2  14   5       30.46       26.01      1.97 o 
   3  14   5       22.42       20.89      1.71 o 
   4  14   5        4.73        2.64      1.21 o 
   5  14   5       87.57       93.24      3.57 o 
   0  15   5       98.77      103.01      5.02 o 
   1  15   5       30.41       36.52      2.54 o 
   2  15   5      175.39      171.15      3.83 o 
   3  15   5        4.71        7.24      1.55 o 
   4  15   5      117.07      121.56      3.99 o 
   5  15   5       32.08       40.55      2.73 o 
   1  16   5       70.27       64.66      3.13 o 
   2  16   5        1.78        5.68      1.15 o 
   3  16   5       11.94       13.25      1.77 o 
   4  16   5       36.85       34.92      2.57 o 
   5  16   5       90.02       95.37      3.68 o 
   0  17   5        6.01        7.19      4.59 o 
   1  17   5       39.54       44.68      2.75 o 
   2  17   5       18.00       17.99      1.62 o 
   3  17   5       75.22       83.10      4.29 o 
   4  17   5        2.75        5.62      1.25 o 
   1  18   5        7.49       10.01      1.74 o 
   2  18   5       42.06       47.29      2.85 o 
   3  18   5        4.05        4.70      1.40 o 
   4  18   5        9.59       10.19      1.54 o 
   0  19   5       35.97       37.79      3.80 o 
   1  19   5      222.08      205.19      5.34 o 
   2  19   5       74.70       76.86      3.36 o 
   3  19   5       32.98       31.70      2.47 o 
   4  19   5       23.06       28.10      2.44 o 
   1  20   5       29.92       27.99      2.43 o 
   2  20   5        9.32       13.01      1.77 o 
   3  20   5        1.78        3.77      1.53 o 
   0  21   5       38.61       40.59      7.18 o 
   1  21   5        1.97        4.81      1.84 o 
   2  21   5       47.20       52.83      3.10 o 
   3  21   5       13.93       19.12      2.10 o 
   1  22   5        2.86        2.34      1.28 o 
   2  22   5       33.31       32.80      2.63 o 
   3  22   5       13.89       14.40      1.82 o 
   0  23   5       56.98       62.31      5.93 o 
   1  23   5      113.29      125.97      4.25 o 
   2  23   5       44.11       49.34      3.05 o 
   1  24   5       49.94       53.67      3.17 o 
   0   0   6      689.01      735.31     13.07 o 
   2   0   6      156.79      156.43      6.00 o 
   4   0   6      116.81      108.36      7.15 o 
   1   1   6      137.90      145.11      2.66 o 
   2   1   6        1.83        2.35      0.92 o 
   3   1   6       16.13       16.57      1.56 o 
   4   1   6       25.37       24.09      3.02 o 
   5   1   6      101.54      111.64      5.24 o 
   0   2   6      144.44      150.85      4.09 o 
   1   2   6      328.89      340.36      4.10 o 
   2   2   6       31.94       32.42      1.74 o 
   3   2   6       55.45       59.95      2.56 o 
   4   2   6       57.99       52.84      3.93 o 
   5   2   6       76.66       84.86      4.60 o 
   1   3   6       63.29       66.00      1.91 o 
   2   3   6       16.18       16.81      1.42 o 
   3   3   6       31.76       31.35      1.94 o 
   4   3   6       21.35       22.27      2.45 o 
   5   3   6        9.98       11.28      2.21 o 
   0   4   6      103.98      106.27      3.26 o 
   1   4   6      133.20      143.41      3.59 o 
   2   4   6       50.05       55.32      2.43 o 
   3   4   6        6.84        7.54      1.21 o 
   4   4   6        6.80        8.22      1.45 o 
   5   4   6       67.85       75.60      6.16 o 
   1   5   6       44.01       46.84      2.67 o 
   2   5   6       28.17       32.77      1.99 o 
   3   5   6        7.90        8.06      1.31 o 
   4   5   6        4.22        4.30      1.07 o 
   5   5   6       36.83       40.89      3.21 o 
   0   6   6      758.38      739.34     12.93 o 
   1   6   6      211.90      205.60      3.73 o 
   2   6   6       21.48       19.74      1.73 o 
   3   6   6        4.26        5.93      1.44 o 
   4   6   6       97.44       99.67      3.07 o 
   5   6   6       13.30       16.63      2.25 o 
   1   7   6        5.24        8.48      1.39 o 
   2   7   6        4.97        8.59      1.32 o 
   3   7   6       11.10       13.06      1.51 o 
   4   7   6       16.58       15.36      1.56 o 
   5   7   6       71.61       85.07      3.94 o 
   0   8   6       85.98       84.08      4.62 o 
   1   8   6      170.08      175.03      3.88 o 
   2   8   6       22.35       22.93      1.98 o 
   3   8   6      210.38      200.25      4.32 o 
   4   8   6       14.00       16.23      1.79 o 
   1   9   6       34.79       38.18      2.17 o 
   2   9   6        8.31        6.63      1.29 o 
   3   9   6       22.77       23.23      1.89 o 
   4   9   6       22.69       21.14      1.84 o 
   0  10   6      343.91      344.53      9.24 o 
   1  10   6      148.51      146.33      4.96 o 
   2  10   6        5.84        7.61      1.33 o 
   3  10   6       69.91       70.04      2.72 o 
   4  10   6        4.84        7.05      1.30 o 
   1  11   6       12.42       12.29      1.86 o 
   2  11   6        9.06       12.19      1.53 o 
   3  11   6       80.20       80.66      2.86 o 
   4  11   6        1.71        1.20      0.92 o 
   0  12   6      480.91      478.07     11.37 o 
   1  12   6        0.42       -1.68      2.04 o 
   2  12   6      134.49      138.86      3.66 o 
   3  12   6       62.26       65.60      2.70 o 
   4  12   6        4.69        7.54      1.28 o 
   1  13   6       42.04       46.01      2.85 o 
   2  13   6       11.55       14.49      1.62 o 
   3  13   6       18.40       17.62      1.75 o 
   4  13   6       36.09       41.97      2.41 o 
   0  14   6       36.28       29.34      6.51 o 
   1  14   6       49.67       49.54      2.94 o 
   2  14   6        7.14        7.37      1.63 o 
   3  14   6       70.83       89.07      3.20 o 
   1  15   6        6.12        9.67      1.69 o 
   2  15   6       12.07        9.70      1.69 o 
   3  15   6        2.38        3.29      1.69 o 
   0  16   6      206.59      222.09      7.81 o 
   1  16   6       49.90       49.60      3.01 o 
   2  16   6       67.85       67.36      3.33 o 
   3  16   6       77.13       88.09      3.67 o 
   1  17   6       11.13       15.76      1.98 o 
   2  17   6       19.17       20.83      2.62 o 
   0  18   6      151.63      167.46      8.09 o 
   1  18   6       92.62       85.31      3.54 o 
   2  18   6       36.75       42.51      2.91 o 
   1  19   6        1.11        2.11      1.27 o 
   2   0   7       24.51       27.43      3.19 o 
   0   1   7       10.15       16.49      1.82 o 
   1   1   7       42.38       43.64      2.09 o 
   2   1   7        8.61        8.73      1.93 o 
   3   1   7       36.98       45.89      3.65 o 
   1   2   7       15.83       16.97      1.54 o 
   2   2   7       16.60       21.18      2.05 o 
   3   2   7       21.12       23.10      2.58 o 
   0   3   7       31.56       39.26      2.93 o 
   1   3   7        6.56        6.76      1.21 o 
   2   3   7       66.76       72.57      2.48 o 
   3   3   7        3.84        2.11      1.38 o 
   1   4   7       13.36       14.55      1.73 o 
   2   4   7       12.42       14.01      1.60 o 
   3   4   7        3.39        2.31      1.43 o 
   0   5   7      125.66      143.95      6.01 o 
   1   5   7       26.88       29.38      2.11 o 
   2   5   7       11.06       13.50      1.60 o 
   1   6   7       47.49       53.02      2.56 o 
   2   6   7        2.34        5.81      1.32 o 
   0   7   7        2.12        9.06      2.38 o 
   1   7   7       84.28       83.52      3.42 o 
   2   7   7       71.27       71.47      2.91 o 
   1   8   7        3.03        4.30      1.45 o 
   2   8   7       15.27       17.83      2.01 o 
   0   9   7      288.94      305.18      9.12 o 
   1   9   7        1.80        2.37      1.38 o 
   2   9   7       32.48       39.76      2.73 o 
   1  10   7        2.99        5.36      1.47 o 
   0  11   7       34.83       46.33      4.26 o 
   1  11   7      115.12      119.13      4.16 o 
                                                 
